# Supplementary material for: Proteomic analysis of serum proteins from HIV/AIDS patients with Talaromyces marneffei infection by TMT labeling-based quantitative proteomics
Source: Clin Proteomics. 2018 Dec 21;15:40. doi: 10.1186/s12014-018-9219-8 (PMC6302400; doi:10.1186/s12014-018-9219-8)
Supplement: Supplementary file 2 — Additional file 2. Protein list detected by LC–MS/MS. (Table S1, sheet 1) at least 1.5-fold up-or downregulated and (Table S2, sheet 2) total. [file 12014_2018_9219_MOESM2_ESM.xlsx]

## Sheet: Sheet1
Protein list detected by LC-MS/MS
Table S1. Differentially expressed proteins of the HIV/TM-coinfected and HIV-mono-infected patient serunm samples ( at least 1.5-fold up- or downregulated)
Protein accession	Protein description	B/A Ratio	Regulated Type	P value	Gene name	MV [Da]
P13501	C-C motif chemokine 5	0.389667	Q1	0.00732311	CCL5	9.9896
P10720	Platelet factor 4 variant	0.243556	Q1	0.00082983	PF4V1	11.553		Q1(0~0.5)	16
Q2WGJ9	Fer-1-like protein 6	0.221667	Q1	0.0443746	FER1L6	209.31		Q2(0.5~0.67)	26
Q9BXJ4	Complement C1q tumor necrosis factor-related protein 3	0.456556	Q1	0.00697245	C1QTNF3	26.994		Q3(1.5~2)	44
O14960	Leukocyte cell-derived chemotaxin-2	0.388111	Q1	0.0376184	LECT2	16.39		Q4(>2)	37
Q13418	Integrin-linked protein kinase	0.473	Q1	0.0298363	ILK	51.419
P02776	Platelet factor 4	0.342	Q1	0.0144928	PF4	10.845
P00488	Coagulation factor XIII A chain	0.361667	Q1	0.0239825	F13A1	83.266
P27918	Properdin	0.409111	Q1	0.00140959	CFP	51.276
Q9Y251	Heparanase	0.441333	Q1	0.00273008	HPSE	61.148
P11678	Eosinophil peroxidase	0.220556	Q1	0.0247376	EPX	81.04
P10124	Serglycin	0.405	Q1	0.000431316	SRGN	17.652
P29279	Connective tissue growth factor	0.458333	Q1	0.0329517	CTGF	38.091
P01854	Ig epsilon chain C region	0.449556	Q1	0.00556937	IGHE	47.019
Q8WWA0	Intelectin-1	0.464889	Q1	0.0259637	ITLN1	34.961
Q14520	Hyaluronan-binding protein 2	0.456667	Q1	0.00297683	HABP2	62.671
P07093	Glia-derived nexin	0.550222	Q2	0.0124036	SERPINE2	44.002
P09104	Gamma-enolase	0.664167	Q2	0.0484225	ENO2	47.268
Q14766	Latent-transforming growth factor beta-binding protein 1	0.566222	Q2	0.000507274	LTBP1	186.79
P49908	Selenoprotein P	0.531222	Q2	0.033029	SEPP1	43.173
P01767	Ig heavy chain V-III region BUT	0.539	Q2	0.0482397	Ig heavy chain V-III region BUT	11.906
P00739	Haptoglobin-related protein	0.622889	Q2	0.00556143	HPR	39.029
P07996	Thrombospondin-1	0.552167	Q2	0.00211926	THBS1	129.38
O75636	Ficolin-3	0.611556	Q2	0.0136605	FCN3	32.903
P01137	Transforming growth factor beta-1	0.544889	Q2	0.00482701	TGFB1	44.341
Q9HBW9	EGF, latrophilin and seven transmembrane domain-containing protein 1	0.587	Q2	0.0139533	ELTD1	77.81
Q07507	Dermatopontin	0.594556	Q2	0.0114299	DPT	24.005
Q86YW5	Trem-like transcript 1 protein	0.572889	Q2	0.00963319	TREML1	32.678
Q9UGM5	Fetuin-B	0.611333	Q2	0.00979363	FETUB	42.054
P02743	Serum amyloid P-component	0.589333	Q2	0.0347614	APCS	25.387
P08519	Apolipoprotein(a)	0.555	Q2	0.00283318	LPA	501.31
P12830	Cadherin-1	0.559	Q2	0.0457319	CDH1	97.455
Q76LX8	A disintegrin and metalloproteinase with thrombospondin motifs 13	0.637333	Q2	0.00228414	ADAMTS13	153.6
Q92496	Complement factor H-related protein 4	0.604556	Q2	0.00786356	CFHR4	65.35
Q12794	Hyaluronidase-1	0.551444	Q2	0.0166821	HYAL1	48.368
Q96KN2	Beta-Ala-His dipeptidase	0.618444	Q2	0.0226846	CNDP1	56.705
P40197	Platelet glycoprotein V	0.609333	Q2	0.0147189	GP5	60.958
Q13103	Secreted phosphoprotein 24	0.657889	Q2	0.00053247	SPP2	24.337
P05154	Plasma serine protease inhibitor	0.543444	Q2	0.0213099	SERPINA5	45.674
Q14623	Indian hedgehog protein	0.661833	Q2	0.00539853	IHH	45.25
P05067	Amyloid beta A4 protein	0.591667	Q2	0.00394168	APP	86.942
Q9Y2Y8	Proteoglycan 3	0.528667	Q2	0.0344277	PRG3	25.405
Q15365	Poly(rC)-binding protein 1	1.83917	Q3	0.0339222	PCBP1	37.497
P49257	Protein ERGIC-53	1.73289	Q3	0.00578972	LMAN1	57.548
P02452	Collagen alpha-1(I) chain	1.74017	Q3	8.53e-05	COL1A1	138.94
P06280	Alpha-galactosidase A	1.64233	Q3	0.0127869	GLA	48.766
P51888	Prolargin	1.561	Q3	0.00324683	PRELP	43.809
Q04721	Neurogenic locus notch homolog protein 2	1.77389	Q3	0.0150861	NOTCH2	265.4
P28074	Proteasome subunit beta type-5	1.67311	Q3	0.0252291	PSMB5	28.48
P98095	Fibulin-2	1.54456	Q3	0.0365941	FBLN2	126.57
P26022	Pentraxin-related protein PTX3	1.84078	Q3	0.028143	PTX3	41.975
P02746	Complement C1q subcomponent subunit B	1.755	Q3	0.0487242	C1QB	26.721
P08648	Integrin alpha-5	1.68733	Q3	0.00654386	ITGA5	114.54
P08833	Insulin-like growth factor-binding protein 1	1.611	Q3	0.028025	IGFBP1	27.903
P48454	Serine/threonine-protein phosphatase 2B catalytic subunit gamma isoform	1.97256	Q3	0.0328322	PPP3CC	58.129
P46531	Neurogenic locus notch homolog protein 1	1.639	Q3	0.0214835	NOTCH1	272.5
P12109	Collagen alpha-1(VI) chain	1.68711	Q3	0.0189636	COL6A1	108.53
P01034	Cystatin-C	1.58122	Q3	0.0202077	CST3	15.799
P17655	Calpain-2 catalytic subunit	1.518	Q3	0.0333445	CAPN2	79.994
O00391	Sulfhydryl oxidase 1	1.54778	Q3	0.0284926	QSOX1	82.577
O15240	Neurosecretory protein VGF	1.53067	Q3	0.0278913	VGF	67.257
O60462	Neuropilin-2	1.81567	Q3	0.0144737	NRP2	104.86
P48960	CD97 antigen	1.901	Q3	0.00822164	CD97	91.868
P55058	Phospholipid transfer protein	1.86078	Q3	0.0124125	PLTP	54.739
O00461	Golgi integral membrane protein 4	1.64489	Q3	0.0441054	GOLIM4	81.879
P29966	Myristoylated alanine-rich C-kinase substrate	1.581	Q3	0.0417807	MARCKS	31.554
P02763	Alpha-1-acid glycoprotein 1	1.98656	Q3	0.0012801	ORM1	23.511
P12883	Myosin-7	1.70767	Q3	0.0412228	MYH7	223.09
P22105	Tenascin-X	1.62167	Q3	0.0122417	TNXB	458.22
P07942	Laminin subunit beta-1	1.90189	Q3	0.014124	LAMB1	198.04
Q13790	Apolipoprotein F	1.58778	Q3	0.0143052	APOF	35.399
Q8NBJ4	Golgi membrane protein 1	1.69033	Q3	0.0299317	GOLM1	45.333
Q8WWZ8	Oncoprotein-induced transcript 3 protein	1.61756	Q3	0.0379053	OIT3	60.021
P01011	Alpha-1-antichymotrypsin	1.692	Q3	0.0338051	SERPINA3	47.65
Q9UJU6	Drebrin-like protein	1.661	Q3	0.0225727	DBNL	48.207
O95393	Bone morphogenetic protein 10	1.77867	Q3	0.0209101	BMP10	48.047
P21854	B-cell differentiation antigen CD72	1.729	Q3	0.0492415	CD72	40.22
P04233	HLA class II histocompatibility antigen gamma chain	1.836	Q3	0.0346552	CD74	33.515
Q02818	Nucleobindin-1	1.97544	Q3	0.00697609	NUCB1	53.879
Q4LDE5	Sushi, von Willebrand factor type A, EGF and pentraxin domain-containing protein 1	1.62489	Q3	0.0191175	SVEP1	390.17
P13284	Gamma-interferon-inducible lysosomal thiol reductase	1.64444	Q3	0.0157057	IFI30	27.963
P24821	Tenascin	1.61756	Q3	0.00113505	TNC	240.85
Q8N2S1	Latent-transforming growth factor beta-binding protein 4	1.68611	Q3	0.0479272	LTBP4	173.43
Q9BRK5	45 kDa calcium-binding protein	1.81444	Q3	0.013142	SDF4	41.806
Q9BY76	Angiopoietin-related protein 4	1.86589	Q3	0.0483408	ANGPTL4	45.214
Q03167	Transforming growth factor beta receptor type 3	1.58789	Q3	0.0387533	TGFBR3	93.498
P08123	Collagen alpha-2(I) chain	2.1765	Q4	0.00980278	COL1A2	129.31
P10645	Chromogranin-A	2.18333	Q4	0.0229672	CHGA	50.688
Q9UBW5	Bridging integrator 2	2.17033	Q4	0.0449461	BIN2	61.874
P28070	Proteasome subunit beta type-4	2.34167	Q4	0.0162726	PSMB4	29.204
Q13093	Platelet-activating factor acetylhydrolase	2.04233	Q4	0.0160663	PLA2G7	50.077
Q9UEW3	Macrophage receptor MARCO	2.01156	Q4	0.0095379	MARCO	52.657
O75019	Leukocyte immunoglobulin-like receptor subfamily A member 1	2.31167	Q4	0.0482865	LILRA1	53.274
P04792	Heat shock protein beta-1	2.065	Q4	0.00709779	HSPB1	22.782
P60900	Proteasome subunit alpha type-6	2.16211	Q4	0.0365846	PSMA6	27.399
P06702	Protein S100-A9	2.76722	Q4	0.00208676	S100A9	13.242
P07602	Prosaposin	2.01633	Q4	0.0444624	PSAP	58.112
P11047	Laminin subunit gamma-1	2.47544	Q4	0.00916268	LAMC1	177.6
O75339	Cartilage intermediate layer protein 1	2.33833	Q4	0.0186387	CILP	132.56
Q9Y279	V-set and immunoglobulin domain-containing protein 4	3.159	Q4	0.00391808	VSIG4	43.987
Q86VB7	Scavenger receptor cysteine-rich type 1 protein M130	2.496	Q4	0.00956186	CD163	125.45
Q14767	Latent-transforming growth factor beta-binding protein 2	2.08233	Q4	0.0181111	LTBP2	195.05
P05109	Protein S100-A8	2.29211	Q4	0.00276995	S100A8	10.834
Q96RD9	Fc receptor-like protein 5	2.27156	Q4	0.00524369	FCRL5	106.44
P27824	Calnexin	2.08611	Q4	0.00326184	CANX	67.567
P13611	Versican core protein	2.40644	Q4	0.0149956	VCAN	372.82
P50552	Vasodilator-stimulated phosphoprotein	3.56522	Q4	0.028181	VASP	39.829
P18065	Insulin-like growth factor-binding protein 2	2.00056	Q4	0.00414921	IGFBP2	34.814
P05362	Intercellular adhesion molecule 1	4.83567	Q4	0.0108256	ICAM1	57.825
P07858	Cathepsin B	4.016	Q4	0.0104784	CTSB	37.821
O95407	Tumor necrosis factor receptor superfamily member 6B	2.95433	Q4	0.0206646	TNFRSF6B	32.679
Q01638	Interleukin-1 receptor-like 1	10.6227	Q4	0.00229887	IL1RL1	63.357
P24043	Laminin subunit alpha-2	2.59711	Q4	0.0145838	LAMA2	343.9
O95450	A disintegrin and metalloproteinase with thrombospondin motifs 2	2.89267	Q4	0.0374794	ADAMTS2	134.75
P0DJI8	Serum amyloid A-1 protein	2.83489	Q4	0.00771614	SAA1	13.532
Q9BXX0	EMILIN-2	3.62189	Q4	0.00090253	EMILIN2	115.69
P19320	Vascular cell adhesion protein 1	2.09867	Q4	0.00368846	VCAM1	81.275
Q14956	Transmembrane glycoprotein NMB	5.82833	Q4	0.0125205	GPNMB	63.922
P07951	Tropomyosin beta chain	2.21867	Q4	0.0461565	TPM2	32.85
Q08830	Fibrinogen-like protein 1	2.34278	Q4	0.00331467	FGL1	36.379
Q9H173	Nucleotide exchange factor SIL1	2.52233	Q4	0.0209901	SIL1	52.084
O60664	Perilipin-3	2.24767	Q4	0.00193711	PLIN3	47.074
Q99436	Proteasome subunit beta type-7	2.00311	Q4	0.0347767	PSMB7	29.965

## Sheet: Sheet2
Protein list detected by LC-MS/MS
Table S2. Differentially expressed proteins of the HIV/TM-coinfeced and HIV-mono-infected patient serunm samples (total)
Protein accession	Protein description	B/A Ratio	Regulated Type	P value	Gene name	MV [Da]
P13501	C-C motif chemokine 5	0.389667	Q1	0.00732311	CCL5	9.9896
P10720	Platelet factor 4 variant	0.243556	Q1	0.00082983	PF4V1	11.553
Q2WGJ9	Fer-1-like protein 6	0.221667	Q1	0.0443746	FER1L6	209.31
Q9BXJ4	Complement C1q tumor necrosis factor-related protein 3	0.456556	Q1	0.00697245	C1QTNF3	26.994
O14960	Leukocyte cell-derived chemotaxin-2	0.388111	Q1	0.0376184	LECT2	16.39
Q13418	Integrin-linked protein kinase	0.473	Q1	0.0298363	ILK	51.419
P02776	Platelet factor 4	0.342	Q1	0.0144928	PF4	10.845
P00488	Coagulation factor XIII A chain	0.361667	Q1	0.0239825	F13A1	83.266
P27918	Properdin	0.409111	Q1	0.00140959	CFP	51.276
Q9Y251	Heparanase	0.441333	Q1	0.00273008	HPSE	61.148
P11678	Eosinophil peroxidase	0.220556	Q1	0.0247376	EPX	81.04
P10124	Serglycin	0.405	Q1	0.000431316	SRGN	17.652
P29279	Connective tissue growth factor	0.458333	Q1	0.0329517	CTGF	38.091
P01854	Ig epsilon chain C region	0.449556	Q1	0.00556937	IGHE	47.019
Q8WWA0	Intelectin-1	0.464889	Q1	0.0259637	ITLN1	34.961
Q14520	Hyaluronan-binding protein 2	0.456667	Q1	0.00297683	HABP2	62.671
P07093	Glia-derived nexin	0.550222	Q2	0.0124036	SERPINE2	44.002
P09104	Gamma-enolase	0.664167	Q2	0.0484225	ENO2	47.268
Q14766	Latent-transforming growth factor beta-binding protein 1	0.566222	Q2	0.000507274	LTBP1	186.79
P49908	Selenoprotein P	0.531222	Q2	0.033029	SEPP1	43.173
P01767	Ig heavy chain V-III region BUT	0.539	Q2	0.0482397	Ig heavy chain V-III region BUT	11.906
P00739	Haptoglobin-related protein	0.622889	Q2	0.00556143	HPR	39.029
P07996	Thrombospondin-1	0.552167	Q2	0.00211926	THBS1	129.38
O75636	Ficolin-3	0.611556	Q2	0.0136605	FCN3	32.903
P01137	Transforming growth factor beta-1	0.544889	Q2	0.00482701	TGFB1	44.341
Q9HBW9	EGF, latrophilin and seven transmembrane domain-containing protein 1	0.587	Q2	0.0139533	ELTD1	77.81
Q07507	Dermatopontin	0.594556	Q2	0.0114299	DPT	24.005
Q86YW5	Trem-like transcript 1 protein	0.572889	Q2	0.00963319	TREML1	32.678
Q9UGM5	Fetuin-B	0.611333	Q2	0.00979363	FETUB	42.054
P02743	Serum amyloid P-component	0.589333	Q2	0.0347614	APCS	25.387
P08519	Apolipoprotein(a)	0.555	Q2	0.00283318	LPA	501.31
P12830	Cadherin-1	0.559	Q2	0.0457319	CDH1	97.455
Q76LX8	A disintegrin and metalloproteinase with thrombospondin motifs 13	0.637333	Q2	0.00228414	ADAMTS13	153.6
Q92496	Complement factor H-related protein 4	0.604556	Q2	0.00786356	CFHR4	65.35
Q12794	Hyaluronidase-1	0.551444	Q2	0.0166821	HYAL1	48.368
Q96KN2	Beta-Ala-His dipeptidase	0.618444	Q2	0.0226846	CNDP1	56.705
P40197	Platelet glycoprotein V	0.609333	Q2	0.0147189	GP5	60.958
Q13103	Secreted phosphoprotein 24	0.657889	Q2	0.00053247	SPP2	24.337
P05154	Plasma serine protease inhibitor	0.543444	Q2	0.0213099	SERPINA5	45.674
Q14623	Indian hedgehog protein	0.661833	Q2	0.00539853	IHH	45.25
P05067	Amyloid beta A4 protein	0.591667	Q2	0.00394168	APP	86.942
Q9Y2Y8	Proteoglycan 3	0.528667	Q2	0.0344277	PRG3	25.405
Q15365	Poly(rC)-binding protein 1	1.83917	Q3	0.0339222	PCBP1	37.497
P49257	Protein ERGIC-53	1.73289	Q3	0.00578972	LMAN1	57.548
P02452	Collagen alpha-1(I) chain	1.74017	Q3	8.53e-05	COL1A1	138.94
P06280	Alpha-galactosidase A	1.64233	Q3	0.0127869	GLA	48.766
P51888	Prolargin	1.561	Q3	0.00324683	PRELP	43.809
Q04721	Neurogenic locus notch homolog protein 2	1.77389	Q3	0.0150861	NOTCH2	265.4
P28074	Proteasome subunit beta type-5	1.67311	Q3	0.0252291	PSMB5	28.48
P98095	Fibulin-2	1.54456	Q3	0.0365941	FBLN2	126.57
P26022	Pentraxin-related protein PTX3	1.84078	Q3	0.028143	PTX3	41.975
P02746	Complement C1q subcomponent subunit B	1.755	Q3	0.0487242	C1QB	26.721
P08648	Integrin alpha-5	1.68733	Q3	0.00654386	ITGA5	114.54
P08833	Insulin-like growth factor-binding protein 1	1.611	Q3	0.028025	IGFBP1	27.903
P48454	Serine/threonine-protein phosphatase 2B catalytic subunit gamma isoform	1.97256	Q3	0.0328322	PPP3CC	58.129
P46531	Neurogenic locus notch homolog protein 1	1.639	Q3	0.0214835	NOTCH1	272.5
P12109	Collagen alpha-1(VI) chain	1.68711	Q3	0.0189636	COL6A1	108.53
P01034	Cystatin-C	1.58122	Q3	0.0202077	CST3	15.799
P17655	Calpain-2 catalytic subunit	1.518	Q3	0.0333445	CAPN2	79.994
O00391	Sulfhydryl oxidase 1	1.54778	Q3	0.0284926	QSOX1	82.577
O15240	Neurosecretory protein VGF	1.53067	Q3	0.0278913	VGF	67.257
O60462	Neuropilin-2	1.81567	Q3	0.0144737	NRP2	104.86
P48960	CD97 antigen	1.901	Q3	0.00822164	CD97	91.868
P55058	Phospholipid transfer protein	1.86078	Q3	0.0124125	PLTP	54.739
O00461	Golgi integral membrane protein 4	1.64489	Q3	0.0441054	GOLIM4	81.879
P29966	Myristoylated alanine-rich C-kinase substrate	1.581	Q3	0.0417807	MARCKS	31.554
P02763	Alpha-1-acid glycoprotein 1	1.98656	Q3	0.0012801	ORM1	23.511
P12883	Myosin-7	1.70767	Q3	0.0412228	MYH7	223.09
P22105	Tenascin-X	1.62167	Q3	0.0122417	TNXB	458.22
P07942	Laminin subunit beta-1	1.90189	Q3	0.014124	LAMB1	198.04
Q13790	Apolipoprotein F	1.58778	Q3	0.0143052	APOF	35.399
Q8NBJ4	Golgi membrane protein 1	1.69033	Q3	0.0299317	GOLM1	45.333
Q8WWZ8	Oncoprotein-induced transcript 3 protein	1.61756	Q3	0.0379053	OIT3	60.021
P01011	Alpha-1-antichymotrypsin	1.692	Q3	0.0338051	SERPINA3	47.65
Q9UJU6	Drebrin-like protein	1.661	Q3	0.0225727	DBNL	48.207
O95393	Bone morphogenetic protein 10	1.77867	Q3	0.0209101	BMP10	48.047
P21854	B-cell differentiation antigen CD72	1.729	Q3	0.0492415	CD72	40.22
P04233	HLA class II histocompatibility antigen gamma chain	1.836	Q3	0.0346552	CD74	33.515
Q02818	Nucleobindin-1	1.97544	Q3	0.00697609	NUCB1	53.879
Q4LDE5	Sushi, von Willebrand factor type A, EGF and pentraxin domain-containing protein 1	1.62489	Q3	0.0191175	SVEP1	390.17
P13284	Gamma-interferon-inducible lysosomal thiol reductase	1.64444	Q3	0.0157057	IFI30	27.963
P24821	Tenascin	1.61756	Q3	0.00113505	TNC	240.85
Q8N2S1	Latent-transforming growth factor beta-binding protein 4	1.68611	Q3	0.0479272	LTBP4	173.43
Q9BRK5	45 kDa calcium-binding protein	1.81444	Q3	0.013142	SDF4	41.806
Q9BY76	Angiopoietin-related protein 4	1.86589	Q3	0.0483408	ANGPTL4	45.214
Q03167	Transforming growth factor beta receptor type 3	1.58789	Q3	0.0387533	TGFBR3	93.498
P08123	Collagen alpha-2(I) chain	2.1765	Q4	0.00980278	COL1A2	129.31
P10645	Chromogranin-A	2.18333	Q4	0.0229672	CHGA	50.688
Q9UBW5	Bridging integrator 2	2.17033	Q4	0.0449461	BIN2	61.874
P28070	Proteasome subunit beta type-4	2.34167	Q4	0.0162726	PSMB4	29.204
Q13093	Platelet-activating factor acetylhydrolase	2.04233	Q4	0.0160663	PLA2G7	50.077
Q9UEW3	Macrophage receptor MARCO	2.01156	Q4	0.0095379	MARCO	52.657
O75019	Leukocyte immunoglobulin-like receptor subfamily A member 1	2.31167	Q4	0.0482865	LILRA1	53.274
P04792	Heat shock protein beta-1	2.065	Q4	0.00709779	HSPB1	22.782
P60900	Proteasome subunit alpha type-6	2.16211	Q4	0.0365846	PSMA6	27.399
P06702	Protein S100-A9	2.76722	Q4	0.00208676	S100A9	13.242
P07602	Prosaposin	2.01633	Q4	0.0444624	PSAP	58.112
P11047	Laminin subunit gamma-1	2.47544	Q4	0.00916268	LAMC1	177.6
O75339	Cartilage intermediate layer protein 1	2.33833	Q4	0.0186387	CILP	132.56
Q9Y279	V-set and immunoglobulin domain-containing protein 4	3.159	Q4	0.00391808	VSIG4	43.987
Q86VB7	Scavenger receptor cysteine-rich type 1 protein M130	2.496	Q4	0.00956186	CD163	125.45
Q14767	Latent-transforming growth factor beta-binding protein 2	2.08233	Q4	0.0181111	LTBP2	195.05
P05109	Protein S100-A8	2.29211	Q4	0.00276995	S100A8	10.834
Q96RD9	Fc receptor-like protein 5	2.27156	Q4	0.00524369	FCRL5	106.44
P27824	Calnexin	2.08611	Q4	0.00326184	CANX	67.567
P13611	Versican core protein	2.40644	Q4	0.0149956	VCAN	372.82
P50552	Vasodilator-stimulated phosphoprotein	3.56522	Q4	0.028181	VASP	39.829
P18065	Insulin-like growth factor-binding protein 2	2.00056	Q4	0.00414921	IGFBP2	34.814
P05362	Intercellular adhesion molecule 1	4.83567	Q4	0.0108256	ICAM1	57.825
P07858	Cathepsin B	4.016	Q4	0.0104784	CTSB	37.821
O95407	Tumor necrosis factor receptor superfamily member 6B	2.95433	Q4	0.0206646	TNFRSF6B	32.679
Q01638	Interleukin-1 receptor-like 1	10.6227	Q4	0.00229887	IL1RL1	63.357
P24043	Laminin subunit alpha-2	2.59711	Q4	0.0145838	LAMA2	343.9
O95450	A disintegrin and metalloproteinase with thrombospondin motifs 2	2.89267	Q4	0.0374794	ADAMTS2	134.75
P0DJI8	Serum amyloid A-1 protein	2.83489	Q4	0.00771614	SAA1	13.532
Q9BXX0	EMILIN-2	3.62189	Q4	0.00090253	EMILIN2	115.69
P19320	Vascular cell adhesion protein 1	2.09867	Q4	0.00368846	VCAM1	81.275
Q14956	Transmembrane glycoprotein NMB	5.82833	Q4	0.0125205	GPNMB	63.922
P07951	Tropomyosin beta chain	2.21867	Q4	0.0461565	TPM2	32.85
Q08830	Fibrinogen-like protein 1	2.34278	Q4	0.00331467	FGL1	36.379
Q9H173	Nucleotide exchange factor SIL1	2.52233	Q4	0.0209901	SIL1	52.084
O60664	Perilipin-3	2.24767	Q4	0.00193711	PLIN3	47.074
Q99436	Proteasome subunit beta type-7	2.00311	Q4	0.0347767	PSMB7	29.965
Q9UBE0	SUMO-activating enzyme subunit 1				SAE1	38.449
P02656	Apolipoprotein C-III	1.08611		0.886143	APOC3	10.852
P57679	Ellis-van Creveld syndrome protein	1.31933		0.00758305	EVC	111.99
Q15631	Translin				TSN	26.183
Q16706	Alpha-mannosidase 2	0.8375		0.566464	MAN2A1	131.14
P30101	Protein disulfide-isomerase A3	1.18744		0.0277651	PDIA3	56.782
P10916	Myosin regulatory light chain 2, ventricular/cardiac muscle isoform	1.5995		0.68068	MYL2	18.789
P28072	Proteasome subunit beta type-6	1.38156		0.0902687	PSMB6	25.357
P06865	Beta-hexosaminidase subunit alpha	1.64667		0.170279	HEXA	60.702
P00736	Complement C1r subcomponent	1.13389		0.487551	C1R	80.118
P05155	Plasma protease C1 inhibitor	0.881444		0.219739	SERPING1	55.154
P13639	Elongation factor 2	3.29767		0.180307	EEF2	95.337
Q86VP6	Cullin-associated NEDD8-dissociated protein 1	1.90189		0.27994	CAND1	136.37
P01019	Angiotensinogen	1.123		0.121112	AGT	53.154
P21980	Protein-glutamine gamma-glutamyltransferase 2				TGM2	77.328
Q9C0B1	Alpha-ketoglutarate-dependent dioxygenase FTO	2.63767		0.2275	FTO	58.281
P07741	Adenine phosphoribosyltransferase	1.22783		0.905466	APRT	19.608
Q86TH1	ADAMTS-like protein 2	1.139		0.214004	ADAMTSL2	104.62
P50990	T-complex protein 1 subunit theta	2.01856		0.214827	CCT8	59.62
P00748	Coagulation factor XII	0.865778		0.151669	F12	67.791
P14868	Aspartate--tRNA ligase, cytoplasmic	1.50333		0.313928	DARS	57.136
Q01082	Spectrin beta chain, non-erythrocytic 1	2.71689		0.504517	SPTBN1	274.61
P82987	ADAMTS-like protein 3	1.13		0.417437	ADAMTSL3	188.69
Q9Y6R7	IgGFc-binding protein	3.02378		0.250585	FCGBP	572.01
Q14515	SPARC-like protein 1	1.323		0.0520306	SPARCL1	75.207
P01880	Ig delta chain C region	0.730333		0.152234	IGHD	42.253
P00325	Alcohol dehydrogenase 1B	5.61456		0.181902	ADH1B	39.854
P03952	Plasma kallikrein	0.923333		0.40438	KLKB1	71.369
Q9UBS4	DnaJ homolog subfamily B member 11	1.15667		0.618601	DNAJB11	40.513
Q8IUX7	Adipocyte enhancer-binding protein 1	1.57822		0.554866	AEBP1	130.93
P49327	Fatty acid synthase	1.19767		0.553914	FASN	273.42
P16870	Carboxypeptidase E	1.16367		0.26635	CPE	53.15
P28332	Alcohol dehydrogenase 6	6.15067		0.248096	ADH6	39.088
Q5T2N8	ATPase family AAA domain-containing protein 3C				ATAD3C	46.379
P02751	Fibronectin	0.658444		0.218695	FN1	262.62
Q9NVE4	Coiled-coil domain-containing protein 87				CCDC87	96.401
P06317	Ig lambda chain V-VI region SUT	1.27589		0.955765	Ig lambda chain V-VI region SUT	12.247
P04259	Keratin, type II cytoskeletal 6B				KRT6B	60.066
Q13813	Spectrin alpha chain, non-erythrocytic 1	3.97989		0.197574	SPTAN1	284.54
O75787	Renin receptor	1.18578		0.0316765	ATP6AP2	39.008
O60423	Phospholipid-transporting ATPase IK	1.35567		0.278021	ATP8B3	146.75
P22626	Heterogeneous nuclear ribonucleoproteins A2/B1	2.04522		0.0657747	HNRNPA2B1	37.429
P16157	Ankyrin-1	1.144		0.281825	ANK1	206.26
P01876	Ig alpha-1 chain C region	1.20467		0.186922	IGHA1	37.654
P00451	Coagulation factor VIII	1.06511		0.599302	F8	267.01
Q9UKZ9	Procollagen C-endopeptidase enhancer 2	0.737333		0.0791472	PCOLCE2	45.716
O00764	Pyridoxal kinase	1.36367		0.59855	PDXK	35.102
P02792	Ferritin light chain	6.00489		0.121719	FTL	20.019
A5YM69	Rho guanine nucleotide exchange factor 35	0.920833		0.262846	ARHGEF35	53.286
P04222	HLA class I histocompatibility antigen, Cw-3 alpha chain				HLA-C	40.86
P30084	Enoyl-CoA hydratase, mitochondrial	6.106		0.225081	ECHS1	31.387
Q53H76	Phospholipase A1 member A				PLA1A	49.715
P51148	Ras-related protein Rab-5C	1.90256		0.145376	RAB5C	23.482
P01714	Ig lambda chain V-III region SH	1.26933		0.622325	Ig lambda chain V-III region SH	11.392
Q16543	Hsp90 co-chaperone Cdc37	3.50683		0.164923	CDC37	44.468
P62258	14-3-3 protein epsilon	3.213		0.195745	YWHAE	29.174
P51687	Sulfite oxidase, mitochondrial	5.08033		0.187929	SUOX	60.282
P31040	Succinate dehydrogenase [ubiquinone] flavoprotein subunit, mitochondrial	1.62		0.260164	SDHA	72.691
P18135	Ig kappa chain V-III region HAH	0.992333		0.825393	Ig kappa chain V-III region HAH	14.073
Q8NHP1	Aflatoxin B1 aldehyde reductase member 4	3.40467		0.143915	AKR7L	36.963
Q15424	Scaffold attachment factor B1	4.92567		0.119092	SAFB	102.64
Q99832	T-complex protein 1 subunit eta				CCT7	59.366
Q8NHW5	60S acidic ribosomal protein P0-like	2.19133		0.201317	RPLP0P6	34.364
Q8N163	Cell cycle and apoptosis regulator protein 2				CCAR2	102.9
Q5VWX1	KH domain-containing, RNA-binding, signal transduction-associated protein 2	2.78867		0.104586	KHDRBS2	38.927
Q86UD1	Out at first protein homolog	0.912111		0.685587	OAF	30.688
P36222	Chitinase-3-like protein 1	8.16567		0.0575993	CHI3L1	42.625
Q14409	Putative glycerol kinase 3				GK3P	60.597
P01771	Ig heavy chain V-III region HIL	0.715444		0.18616	Ig heavy chain V-III region HIL	13.437
Q86U17	Serpin A11	1.03283		0.807838	SERPINA11	46.989
P61201	COP9 signalosome complex subunit 2	2.73133		0.397086	COPS2	51.596
P22234	Multifunctional protein ADE2	3.53333		0.266215	PAICS	47.079
P05060	Secretogranin-1	1.19156		0.388224	CHGB	78.275
P49767	Vascular endothelial growth factor C	0.796778		0.11802	VEGFC	46.883
Q9BUD6	Spondin-2	1.30633		0.989727	SPON2	35.846
Q969X0	RILP-like protein 2	0.842		0.461889	RILPL2	23.986
P09497	Clathrin light chain B	1.53367		0.0941057	CLTB	25.19
P03973	Antileukoproteinase	0.763222		0.172795	SLPI	14.326
P42765	3-ketoacyl-CoA thiolase, mitochondrial	8.822		0.206167	ACAA2	41.924
Q8TDL5	BPI fold-containing family B member 1	0.667		0.201594	BPIFB1	52.441
Q06830	Peroxiredoxin-1	2.61467		0.328024	PRDX1	22.11
P51149	Ras-related protein Rab-7a	0.955667		0.595463	RAB7A	23.489
Q7L5N1	COP9 signalosome complex subunit 6	1.31133		0.00411809	COPS6	36.163
P84095	Rho-related GTP-binding protein RhoG	1.449		0.0872819	RHOG	21.308
Q6UWP8	Suprabasin	0.805333		0.320417	SBSN	60.54
O75891	Cytosolic 10-formyltetrahydrofolate dehydrogenase	3.72467		0.324132	ALDH1L1	98.828
Q9BT78	COP9 signalosome complex subunit 4	3.16622		0.146471	COPS4	46.268
Q9NZP8	Complement C1r subcomponent-like protein	1.17933		0.480653	C1RL	53.498
Q8IUE6	Histone H2A type 2-B				HIST2H2AB	13.995
P15907	Beta-galactoside alpha-2,6-sialyltransferase 1	1.29178		0.196551	ST6GAL1	46.604
Q96QD8	Sodium-coupled neutral amino acid transporter 2	0.471		0.203723	SLC38A2	56.025
P11413	Glucose-6-phosphate 1-dehydrogenase	2.24833		0.188229	G6PD	59.256
P33241	Lymphocyte-specific protein 1	2.26711		0.0693435	LSP1	37.191
Q9BXJ3	Complement C1q tumor necrosis factor-related protein 4	0.718		0.360863	C1QTNF4	35.256
P58215	Lysyl oxidase homolog 3	1.211		0.128714	LOXL3	83.166
P28290	Sperm-specific antigen 2	0.912167		0.666119	SSFA2	138.38
P80422	Ig gamma lambda chain V-II region DOT	1.16533		0.605651	Ig gamma lambda chain V-II region DOT	11.787
P30499	HLA class I histocompatibility antigen, Cw-1 alpha chain	2.2885		0.158164	HLA-C	40.964
P84103	Serine/arginine-rich splicing factor 3	2.126		0.0719153	SRSF3	19.329
P55735	Protein SEC13 homolog	2.123		0.185544	SEC13	35.54
P13674	Prolyl 4-hydroxylase subunit alpha-1	1.38233		0.236841	P4HA1	61.049
Q93088	Betaine--homocysteine S-methyltransferase 1	3.07083		0.201793	BHMT	44.998
P61626	Lysozyme C	1.087		0.742366	LYZ	16.537
P01769	Ig heavy chain V-III region GA	0.573333		0.326181	Ig heavy chain V-III region GA	11.706
O95967	EGF-containing fibulin-like extracellular matrix protein 2	1.03767		0.74153	EFEMP2	49.405
O43852	Calumenin	0.675889		0.0305733	CALU	37.106
O14672	Disintegrin and metalloproteinase domain-containing protein 10	1.65722		0.338938	ADAM10	84.141
P35443	Thrombospondin-4	1.44056		0.075248	THBS4	105.87
Q641Q3	Meteorin-like protein	1.278		0.268423	METRNL	34.398
O00151	PDZ and LIM domain protein 1				PDLIM1	36.071
P01719	Ig lambda chain V-V region DEL	1.25633		0.375213	Ig lambda chain V-V region DEL	11.342
P05198	Eukaryotic translation initiation factor 2 subunit 1	2.32967		0.19665	EIF2S1	36.112
Q16658	Fascin	1.51567		0.264723	FSCN1	54.529
P18627	Lymphocyte activation gene 3 protein	1.543		0.339708	LAG3	57.448
P98160	Basement membrane-specific heparan sulfate proteoglycan core protein	1.07133		0.3419	HSPG2	468.83
P55268	Laminin subunit beta-2	1.44389		0.0317096	LAMB2	195.98
O60763	General vesicular transport factor p115	2.471		0.166291	USO1	107.89
Q9Y259	Choline/ethanolamine kinase	2.62133		0.194214	CHKB	45.271
O14498	Immunoglobulin superfamily containing leucine-rich repeat protein				ISLR	45.997
Q9HCU4	Cadherin EGF LAG seven-pass G-type receptor 2	0.654333		0.0680607	CELSR2	317.45
P04208	Ig lambda chain V-I region WAH	1.213		0.729084	Ig lambda chain V-I region WAH	11.725
O15511	Actin-related protein 2/3 complex subunit 5	1.52933		0.332553	ARPC5	16.32
Q92736	Ryanodine receptor 2	1.08067		0.294577	RYR2	564.56
Q9UJJ9	N-acetylglucosamine-1-phosphotransferase subunit gamma	1.29178		0.010861	GNPTG	33.973
Q15746	Myosin light chain kinase, smooth muscle	0.6		0.232358	MYLK	210.71
P51991	Heterogeneous nuclear ribonucleoprotein A3				HNRNPA3	39.594
P20851	C4b-binding protein beta chain	0.707111		0.1574	C4BPB	28.357
Q96I99	Succinyl-CoA ligase [GDP-forming] subunit beta, mitochondrial	6.074		0.287923	SUCLG2	46.51
P84077	ADP-ribosylation factor 1	0.862667		0.565696	ARF1	20.697
P04217	Alpha-1B-glycoprotein	1.30867		0.0484461	A1BG	54.253
P48740	Mannan-binding lectin serine protease 1	0.872		0.0302671	MASP1	79.246
P43686	26S protease regulatory subunit 6B	1.21533		0.23912	PSMC4	47.366
Q5SYB0	FERM and PDZ domain-containing protein 1	0.543444		0.0863972	FRMPD1	173.43
Q9BQE5	Apolipoprotein L2	0.785667		0.417419	APOL2	37.092
P01717	Ig lambda chain V-IV region Hil	0.943667		0.67229	Ig lambda chain V-IV region Hil	11.517
P30530	Tyrosine-protein kinase receptor UFO	2.30433		0.21496	AXL	98.335
P04004	Vitronectin	0.81		0.232111	VTN	54.305
P30457	HLA class I histocompatibility antigen, A-66 alpha chain				HLA-A	41.081
Q6ZN04	RNA-binding protein MEX3B	0.908333		0.276738	MEX3B	58.832
P47813	Eukaryotic translation initiation factor 1A, X-chromosomal				EIF1AX	16.46
P48200	Iron-responsive element-binding protein 2	3.578		0.123636	IREB2	105.04
Q99988	Growth/differentiation factor 15	1.36233		0.16174	GDF15	34.14
Q00610	Clathrin heavy chain 1	2.03689		0.231324	CLTC	191.61
Q9UN86	Ras GTPase-activating protein-binding protein 2	2.98544		0.170386	G3BP2	54.12
P01160	Natriuretic peptides A	1.57		0.142158	NPPA	16.708
Q9BZQ8	Protein Niban	1.93167		0.0505041	FAM129A	103.13
P12956	X-ray repair cross-complementing protein 6	6.19778		0.175642	XRCC6	69.842
Q16719	Kynureninase	2.20467		0.461685	KYNU	52.351
P30466	HLA class I histocompatibility antigen, B-18 alpha chain				HLA-B	40.274
P06312	Ig kappa chain V-IV region	0.7465		0.102732	IGKV4-1	13.38
Q9BS26	Endoplasmic reticulum resident protein 44	1.36467		0.296232	ERP44	46.971
P04211	Ig lambda chain V region 4A	0.831778		0.402823	Ig lambda chain V region 4A	12.38
Q92626	Peroxidasin homolog	1.29633		0.051154	PXDN	165.27
P36871	Phosphoglucomutase-1	1.47133		0.507899	PGM1	61.448
P80404	4-aminobutyrate aminotransferase, mitochondrial	2.11978		0.210745	ABAT	56.438
P01609	Ig kappa chain V-I region Scw	2.46467		0.12857	Ig kappa chain V-I region Scw	11.764
P50897	Palmitoyl-protein thioesterase 1	1.308		0.00406779	PPT1	34.193
Q53RD9	Fibulin-7	0.750778		0.252313	FBLN7	47.375
Q9Y2S2	Lambda-crystallin homolog				CRYL1	35.419
P22692	Insulin-like growth factor-binding protein 4	1.25656		0.549816	IGFBP4	27.934
P37802	Transgelin-2	0.563556		0.22564	TAGLN2	22.391
P01742	Ig heavy chain V-I region EU	2.8765		0.29262	Ig heavy chain V-I region EU	12.472
O00602	Ficolin-1	0.692444		0.0722182	FCN1	35.078
O75369	Filamin-B	2.98733		0.147307	FLNB	278.16
O75608	Acyl-protein thioesterase 1	1.022		0.828998	LYPLA1	24.669
P10643	Complement component C7	0.864167		0.012618	C7	93.517
P62987	Ubiquitin-60S ribosomal protein L40	1.35133		0.421873	UBA52	14.728
P11021	78 kDa glucose-regulated protein	2.17889		0.206364	HSPA5	72.332
Q9H4G4	Golgi-associated plant pathogenesis-related protein 1				GLIPR2	17.218
P01833	Polymeric immunoglobulin receptor	1.60133		0.0772187	PIGR	83.283
P16219	Short-chain specific acyl-CoA dehydrogenase, mitochondrial				ACADS	44.297
P01773	Ig heavy chain V-III region BUR	0.694222		0.0237822	Ig heavy chain V-III region BUR	12.265
Q9HB40	Retinoid-inducible serine carboxypeptidase	0.617667		0.0708238	SCPEP1	50.83
P04220	Ig mu heavy chain disease protein	0.553667		0.113047	Ig mu heavy chain disease protein	43.057
Q92598	Heat shock protein 105 kDa				HSPH1	96.864
P01596	Ig kappa chain V-I region CAR	0.890333		0.563246	Ig kappa chain V-I region CAR	11.346
Q12887	Protoheme IX farnesyltransferase, mitochondrial	0.992667		0.880453	COX10	48.91
Q9Y3F4	Serine-threonine kinase receptor-associated protein	1.61167		0.394016	STRAP	38.438
P60981	Destrin	1.42989		0.989344	DSTN	18.506
P05186	Alkaline phosphatase, tissue-nonspecific isozyme				ALPL	57.304
P16401	Histone H1.5	1.67333		0.209042	HIST1H1B	22.58
Q9UM07	Protein-arginine deiminase type-4	0.480333		0.0625345	PADI4	74.078
Q13421	Mesothelin	1.1735		0.0732967	MSLN	68.985
P23083	Ig heavy chain V-I region V35	1.79344		0.240086	Ig heavy chain V-I region V35	13.009
P22891	Vitamin K-dependent protein Z	0.890333		0.500805	PROZ	44.743
P62310	U6 snRNA-associated Sm-like protein LSm3				LSM3	11.845
P10809	60 kDa heat shock protein, mitochondrial	8.73633		0.20599	HSPD1	61.054
Q04837	Single-stranded DNA-binding protein, mitochondrial	2.86511		0.300957	SSBP1	17.259
P13667	Protein disulfide-isomerase A4	3.86322		0.215759	PDIA4	72.932
P04156	Major prion protein	0.854333		0.396444	PRNP	27.661
O43493	Trans-Golgi network integral membrane protein 2				TGOLN2	51.112
Q8IZF6	Probable G-protein coupled receptor 112	0.917167		0.512449	GPR112	333.36
Q12797	Aspartyl/asparaginyl beta-hydroxylase	1.326		0.138453	ASPH	85.862
P18206	Vinculin	1.62111		0.0627158	VCL	123.8
Q9UNU6	7-alpha-hydroxycholest-4-en-3-one 12-alpha-hydroxylase				CYP8B1	58.068
P49207	60S ribosomal protein L34	1.625		0.126087	RPL34	13.293
P38117	Electron transfer flavoprotein subunit beta	2.80267		0.229737	ETFB	27.843
Q16769	Glutaminyl-peptide cyclotransferase	0.838667		0.0990854	QPCT	40.876
P17980	26S protease regulatory subunit 6A	1.314		0.396938	PSMC3	49.203
Q08AD1	Calmodulin-regulated spectrin-associated protein 2				CAMSAP2	168.09
P05783	Keratin, type I cytoskeletal 18				KRT18	48.057
O94766	Galactosylgalactosylxylosylprotein 3-beta-glucuronosyltransferase 3				B3GAT3	37.121
Q96EG1	Arylsulfatase G				ARSG	57.06
Q8NES3	Beta-1,3-N-acetylglucosaminyltransferase lunatic fringe	1.4975		0.0202575	LFNG	41.773
Q9Y5P4	Collagen type IV alpha-3-binding protein				COL4A3BP	70.834
P01604	Ig kappa chain V-I region Kue	1.17122		0.753485	Ig kappa chain V-I region Kue	12.126
Q7Z6Z7	E3 ubiquitin-protein ligase HUWE1	2.10633		0.17235	HUWE1	481.89
Q12841	Follistatin-related protein 1	1.48611		0.0578974	FSTL1	34.985
P13796	Plastin-2	3.93156		0.0980118	LCP1	70.288
P55072	Transitional endoplasmic reticulum ATPase	1.19078		0.275358	VCP	89.321
P40306	Proteasome subunit beta type-10	3.23178		0.20355	PSMB10	28.936
Q92743	Serine protease HTRA1	1.281		0.359266	HTRA1	51.286
Q9NYU2	UDP-glucose:glycoprotein glucosyltransferase 1	2.07956		0.0858147	UGGT1	177.19
Q9NRN5	Olfactomedin-like protein 3	1.13467		0.359806	OLFML3	46.01
P31949	Protein S100-A11	3.199		0.205652	S100A11	11.74
O00187	Mannan-binding lectin serine protease 2	0.970444		0.703121	MASP2	75.702
P02753	Retinol-binding protein 4	1.12533		0.484964	RBP4	23.01
Q12907	Vesicular integral-membrane protein VIP36	1.36667		0.00631699	LMAN2	40.228
Q16621	Transcription factor NF-E2 45 kDa subunit				NFE2	41.472
O15204	ADAM DEC1	0.991667		0.848837	ADAMDEC1	52.775
Q9BZC7	ATP-binding cassette sub-family A member 2				ABCA2	269.87
Q9H939	Proline-serine-threonine phosphatase-interacting protein 2	0.592667		0.331711	PSTPIP2	38.858
Q96RU2	Ubiquitin carboxyl-terminal hydrolase 28				USP28	122.49
P62491	Ras-related protein Rab-11A	0.969667		0.774543	RAB11A	24.393
Q70J99	Protein unc-13 homolog D	1.417		0.161727	UNC13D	123.28
Q13231	Chitotriosidase-1	2.328		0.215831	CHIT1	51.681
P01617	Ig kappa chain V-II region TEW	1.18833		0.498514	Ig kappa chain V-II region TEW	12.059
P16152	Carbonyl reductase [NADPH] 1	1.16333		0.67554	CBR1	30.375
Q8WUM4	Programmed cell death 6-interacting protein	2.65833		0.25327	PDCD6IP	96.022
O95428	Papilin	1.17256		0.31346	PAPLN	137.7
Q8WWM7	Ataxin-2-like protein	2.28067		0.148045	ATXN2L	113.37
P15927	Replication protein A 32 kDa subunit	2.179		0.0892404	RPA2	29.247
Q99969	Retinoic acid receptor responder protein 2	0.847556		0.52259	RARRES2	18.617
Q03154	Aminoacylase-1	1.25583		0.391782	ACY1	45.884
Q7Z4W1	L-xylulose reductase	2.60244		0.288544	DCXR	25.913
Q14974	Importin subunit beta-1	1.49611		0.250049	KPNB1	97.169
P08571	Monocyte differentiation antigen CD14	1.26011		0.0485914	CD14	40.076
Q9Y5X9	Endothelial lipase	1.27667		0.573967	LIPG	56.794
P31153	S-adenosylmethionine synthase isoform type-2	4.37633		0.145427	MAT2A	43.66
Q93063	Exostosin-2				EXT2	82.254
P01824	Ig heavy chain V-II region WAH	1.05033		0.754986	Ig heavy chain V-II region WAH	14.117
Q99983	Osteomodulin	0.498333		0.198442	OMD	49.492
Q5EG05	Caspase recruitment domain-containing protein 16				CARD16	22.625
P18077	60S ribosomal protein L35a				RPL35A	12.538
Q13332	Receptor-type tyrosine-protein phosphatase S	0.957		0.703404	PTPRS	217.04
Q96DC8	Enoyl-CoA hydratase domain-containing protein 3, mitochondrial	4.494		0.268972	ECHDC3	32.633
P41218	Myeloid cell nuclear differentiation antigen	1.11978		0.709817	MNDA	45.836
P36578	60S ribosomal protein L4				RPL4	47.697
Q9Y6N6	Laminin subunit gamma-3	2.00233		0.273804	LAMC3	171.23
P00746	Complement factor D	0.879222		0.596795	CFD	27.033
P25787	Proteasome subunit alpha type-2	2.8715		0.0812751	PSMA2	25.898
O95302	Peptidyl-prolyl cis-trans isomerase FKBP9	0.829333		0.277144	FKBP9	63.083
P63241	Eukaryotic translation initiation factor 5A-1	1.14456		0.838386	EIF5A	16.832
P06889	Ig lambda chain V-IV region MOL	1.01067		0.863226	Ig lambda chain V-IV region MOL	11.143
Q06278	Aldehyde oxidase	3.975		0.203579	AOX1	147.92
P22392	Nucleoside diphosphate kinase B	2.34		0.223125	NME2	17.298
P61586	Transforming protein RhoA	2.82783		0.249244	RHOA	21.768
Q8NBS9	Thioredoxin domain-containing protein 5	3.014		0.0724525	TXNDC5	47.628
P25325	3-mercaptopyruvate sulfurtransferase	1.85933		0.424116	MPST	33.178
P07360	Complement component C8 gamma chain	0.923889		0.24081	C8G	22.277
Q71DI3	Histone H3.2	3.90444		0.217634	HIST2H3A	15.388
P01613	Ig kappa chain V-I region Ni	1.15522		0.0646899	Ig kappa chain V-I region Ni	11.745
P26599	Polypyrimidine tract-binding protein 1	1.69467		0.216763	PTBP1	57.221
P01859	Ig gamma-2 chain C region	0.938111		0.52052	IGHG2	35.9
P28065	Proteasome subunit beta type-9	1.39211		0.244227	PSMB9	23.264
O14773	Tripeptidyl-peptidase 1	0.698444		0.179674	TPP1	61.247
P35244	Replication protein A 14 kDa subunit	2.27		0.277013	RPA3	13.569
P33908	Mannosyl-oligosaccharide 1,2-alpha-mannosidase IA	1.17322		0.0502839	MAN1A1	72.968
P34096	Ribonuclease 4	0.931778		0.643879	RNASE4	16.84
P26641	Elongation factor 1-gamma	5.36433		0.179487	EEF1G	50.118
Q14103	Heterogeneous nuclear ribonucleoprotein D0	2.46433		0.130678	HNRNPD	38.434
P13497	Bone morphogenetic protein 1	0.942556		0.0954457	BMP1	111.25
Q9ULV4	Coronin-1C	4.07033		0.24851	CORO1C	53.248
P30613	Pyruvate kinase PKLR				PKLR	61.829
P50991	T-complex protein 1 subunit delta				CCT4	57.924
P07478	Trypsin-2	1.60311		0.415177	PRSS2	26.487
P23396	40S ribosomal protein S3	1.817		0.189892	RPS3	26.688
P08590	Myosin light chain 3	1.236		0.992354	MYL3	21.932
P06310	Ig kappa chain V-II region RPMI 6410	1.03267		0.936159	Ig kappa chain V-II region RPMI 6410	14.707
P0DJI9	Serum amyloid A-2 protein	3.23344		0.152016	SAA2	13.527
O43143	Putative pre-mRNA-splicing factor ATP-dependent RNA helicase DHX15	1.919		0.160998	DHX15	90.932
Q96KP4	Cytosolic non-specific dipeptidase	5.17333		0.24389	CNDP2	52.878
P07358	Complement component C8 beta chain	0.902778		0.0513191	C8B	67.046
P06454	Prothymosin alpha	1.18433		0.366941	PTMA	12.203
P11586	C-1-tetrahydrofolate synthase, cytoplasmic	2.13144		0.260478	MTHFD1	101.56
P14209	CD99 antigen				CD99	18.848
P01703	Ig lambda chain V-I region NEWM	1.59911		0.320605	Ig lambda chain V-I region NEWM	10.904
P32119	Peroxiredoxin-2	1.04767		0.887239	PRDX2	21.892
P35520	Cystathionine beta-synthase	5.39867		0.207415	CBS	60.586
Q9Y4L1	Hypoxia up-regulated protein 1	1.177		0.0199143	HYOU1	111.33
P15151	Poliovirus receptor	1.23067		0.849626	PVR	45.302
Q14152	Eukaryotic translation initiation factor 3 subunit A				EIF3A	166.57
Q9ULG6	Cell cycle progression protein 1	0.841667		0.504189	CCPG1	87.339
P22466	Galanin peptides	0.772167		0.056483	GAL	13.302
P01765	Ig heavy chain V-III region TIL				Ig heavy chain V-III region TIL	11.612
P04040	Catalase	1.17822		0.28054	CAT	59.755
P16104	Histone H2AX				H2AFX	15.144
P28845	Corticosteroid 11-beta-dehydrogenase isozyme 1				HSD11B1	32.401
Q11201	CMP-N-acetylneuraminate-beta-galactosamide-alpha-2,3-sialyltransferase 1				ST3GAL1	39.075
O15230	Laminin subunit alpha-5	1.60467		0.109375	LAMA5	399.73
P13804	Electron transfer flavoprotein subunit alpha, mitochondrial	3.62222		0.186932	ETFA	35.079
Q09666	Neuroblast differentiation-associated protein AHNAK	1.81033		0.37415	AHNAK	629.09
P63261	Actin, cytoplasmic 2	2.93189		0.0940382	ACTG1	41.792
P01871	Ig mu chain C region	0.928333		0.694067	IGHM	49.306
Q9HCC0	Methylcrotonoyl-CoA carboxylase beta chain, mitochondrial	3.41		0.3086	MCCC2	61.332
Q86UX7	Fermitin family homolog 3	0.715778		0.40837	FERMT3	75.952
P07339	Cathepsin D	4.04544		0.112432	CTSD	44.552
P43652	Afamin	0.994667		0.914583	AFM	69.068
P17213	Bactericidal permeability-increasing protein	0.840222		0.517393	BPI	53.899
P01608	Ig kappa chain V-I region Roy	1.49789		0.0104296	Ig kappa chain V-I region Roy	11.782
P01780	Ig heavy chain V-III region JON	0.593889		0.0542184	Ig heavy chain V-III region JON	12.32
Q8NBP7	Proprotein convertase subtilisin/kexin type 9	1.207		0.347565	PCSK9	74.285
Q13177	Serine/threonine-protein kinase PAK 2				PAK2	58.042
Q14444	Caprin-1				CAPRIN1	78.365
P00966	Argininosuccinate synthase	3.88967		0.299344	ASS1	46.53
P00558	Phosphoglycerate kinase 1	2.6995		0.353005	PGK1	44.614
Q99536	Synaptic vesicle membrane protein VAT-1 homolog	2.938		0.0869726	VAT1	41.92
Q71UI9	Histone H2A.V	8.36233		0.184205	H2AFV	13.509
Q9ULE0	Protein WWC3	0.761		0.257845	WWC3	122.67
P13798	Acylamino-acid-releasing enzyme	0.798333		0.0199116	APEH	81.224
P31146	Coronin-1A	2.99689		0.134782	CORO1A	51.026
O00299	Chloride intracellular channel protein 1	0.835444		0.384043	CLIC1	26.922
P13521	Secretogranin-2				SCG2	70.94
Q96BN8	Ubiquitin thioesterase otulin	1.361		0.235267	OTULIN	40.262
Q9HBI1	Beta-parvin	0.505889		0.283689	PARVB	41.714
P46777	60S ribosomal protein L5				RPL5	34.362
Q502W6	von Willebrand factor A domain-containing protein 3B				VWA3B	145.75
Q7Z4L5	Tetratricopeptide repeat protein 21B				TTC21B	150.94
Q99457	Nucleosome assembly protein 1-like 3	0.541667		0.389611	NAP1L3	57.592
P0DJD9	Pepsin A-5	0.818333		0.519892	PGA5	41.993
Q92945	Far upstream element-binding protein 2	2.08589		0.0533178	KHSRP	73.114
Q9UJ70	N-acetyl-D-glucosamine kinase	4.04722		0.110838	NAGK	37.375
O14791	Apolipoprotein L1	0.842889		0.0444996	APOL1	43.974
O14990	Putative type-1 protein phosphatase inhibitor 4				PPP1R2P9	22.659
P30479	HLA class I histocompatibility antigen, B-41 alpha chain	0.9725		0.718938	HLA-B	40.539
P07910	Heterogeneous nuclear ribonucleoproteins C1/C2	4.546		0.195672	HNRNPC	33.67
P17858	ATP-dependent 6-phosphofructokinase, liver type				PFKL	85.018
Q15370	Transcription elongation factor B polypeptide 2	2.26683		0.172046	TCEB2	13.133
P62753	40S ribosomal protein S6				RPS6	28.68
P52597	Heterogeneous nuclear ribonucleoprotein F				HNRNPF	45.671
P01834	Ig kappa chain C region	1.19433		0.040766	IGKC	11.609
P40763	Signal transducer and activator of transcription 3				STAT3	88.067
P11233	Ras-related protein Ral-A				RALA	23.567
Q08380	Galectin-3-binding protein	0.711556		0.101207	LGALS3BP	65.33
P28799	Granulins	1.4105		0.413212	GRN	63.544
P05164	Myeloperoxidase	2.12144		0.209366	MPO	83.868
Q92896	Golgi apparatus protein 1	1.10567		0.425789	GLG1	134.55
P30048	Thioredoxin-dependent peroxide reductase, mitochondrial	3.93222		0.219471	PRDX3	27.692
O95445	Apolipoprotein M	1.04422		0.621775	APOM	21.253
Q13049	E3 ubiquitin-protein ligase TRIM32				TRIM32	71.988
O60701	UDP-glucose 6-dehydrogenase	2.77822		0.21733	UGDH	55.023
Q15428	Splicing factor 3A subunit 2	5.07011		0.127623	SF3A2	49.255
P39060	Collagen alpha-1(XVIII) chain	1.12067		0.227732	COL18A1	178.19
P60660	Myosin light polypeptide 6	2.157		0.287576	MYL6	16.93
P0DMV9	Heat shock 70 kDa protein 1-like	4.49589		0.13297	HSPA1L	70.051
Q04917	14-3-3 protein eta	2.69022		0.127168	YWHAH	28.218
Q9HCU0	Endosialin	1.03667		0.782643	CD248	80.858
Q9H4F8	SPARC-related modular calcium-binding protein 1	1.72783		0.0824959	SMOC1	48.162
Q9BVC6	Transmembrane protein 109				TMEM109	26.21
Q8IZ83	Aldehyde dehydrogenase family 16 member A1	2.30611		0.138454	ALDH16A1	85.126
P01857	Ig gamma-1 chain C region	1.336		0.230589	IGHG1	36.105
P27169	Serum paraoxonase/arylesterase 1	0.673333		0.0195074	PON1	39.731
Q92673	Sortilin-related receptor				SORL1	248.42
Q8WUA8	Tsukushin	0.749		0.316844	TSKU	37.807
P61224	Ras-related protein Rap-1b	0.860778		0.584634	RAP1B	20.825
Q8NI99	Angiopoietin-related protein 6	0.903444		0.527926	ANGPTL6	51.694
Q8N612	FTS and Hook-interacting protein	0.712167		0.088811	FAM160A2	105.57
Q8WWQ8	Stabilin-2	0.980667		0.787147	STAB2	276.99
P23381	Tryptophan--tRNA ligase, cytoplasmic	2.54244		0.107064	WARS	53.165
Q9NRW1	Ras-related protein Rab-6B	0.851667		0.569823	RAB6B	23.461
P63220	40S ribosomal protein S21	0.973		0.740671	RPS21	9.1113
A6NJ16	Putative V-set and immunoglobulin domain-containing-like protein IGHV4OR15-8				IGHV4OR15-8	13.584
Q9Y689	ADP-ribosylation factor-like protein 5A	1.23267		0.141529	ARL5A	20.728
Q14393	Growth arrest-specific protein 6	1.36333		0.137297	GAS6	79.676
P06748	Nucleophosmin	3.67489		0.169574	NPM1	32.575
P61088	Ubiquitin-conjugating enzyme E2 N	1.2845		0.935045	UBE2N	17.138
P54725	UV excision repair protein RAD23 homolog A	0.615667		0.100684	RAD23A	39.609
Q16643	Drebrin				DBN1	71.428
B9A064	Immunoglobulin lambda-like polypeptide 5	1.392		0.447398	IGLL5	23.063
P01611	Ig kappa chain V-I region Wes	1.31156		0.00633473	Ig kappa chain V-I region Wes	11.608
Q8TAT6	Nuclear protein localization protein 4 homolog				NPLOC4	68.119
P30626	Sorcin	1.60144		0.195937	SRI	21.676
P14151	L-selectin	1.498		0.289412	SELL	42.187
Q99733	Nucleosome assembly protein 1-like 4	1.78644		0.284492	NAP1L4	42.823
P28300	Protein-lysine 6-oxidase	1.45689		0.0782426	LOX	46.944
P00740	Coagulation factor IX	1.02844		0.740546	F9	51.778
Q6PI73	Leukocyte immunoglobulin-like receptor subfamily A member 6				LILRA6	52.399
O14745	Na(+)/H(+) exchange regulatory cofactor NHE-RF1				SLC9A3R1	38.868
Q99417	C-Myc-binding protein	0.789333		0.0752842	MYCBP	11.967
Q15459	Splicing factor 3A subunit 1	5.22033		0.151909	SF3A1	88.885
P07988	Pulmonary surfactant-associated protein B	0.722111		0.0112426	SFTPB	42.117
Q99447	Ethanolamine-phosphate cytidylyltransferase	2.821		0.25104	PCYT2	43.835
P28838	Cytosol aminopeptidase	3.41444		0.236292	LAP3	56.166
Q32MH5	Protein FAM214A	1.88033		0.340931	FAM214A	121.67
P01776	Ig heavy chain V-III region WAS	1.1485		0.791025	Ig heavy chain V-III region WAS	12.847
P35573	Glycogen debranching enzyme	2.30533		0.251935	AGL	174.76
Q15149	Plectin	2.90811		0.185128	PLEC	531.78
Q13444	Disintegrin and metalloproteinase domain-containing protein 15	1.23856		0.0916988	ADAM15	92.958
Q9Y6Z7	Collectin-10	1.19911		0.145405	COLEC10	30.705
P07711	Cathepsin L1	3.06483		0.0728327	CTSL	37.564
P01815	Ig heavy chain V-II region COR	1.87967		0.0727083	Ig heavy chain V-II region COR	13.226
Q9Y664	Kaptin	0.817		0.412281	KPTN	48.079
P05121	Plasminogen activator inhibitor 1	2.26944		0.135963	SERPINE1	45.059
P06733	Alpha-enolase				ENO1	47.168
A1L4H1	Soluble scavenger receptor cysteine-rich domain-containing protein SSC5D				SSC5D	165.74
O75083	WD repeat-containing protein 1	1.7845		0.385552	WDR1	66.193
P01591	Immunoglobulin J chain	0.890222		0.530392	IGJ	18.098
P04070	Vitamin K-dependent protein C	0.843667		0.29914	PROC	52.071
Q96AT9	Ribulose-phosphate 3-epimerase	1.765		0.437326	RPE	24.927
P00338	L-lactate dehydrogenase A chain	2.886		0.285508	LDHA	36.688
O60832	H/ACA ribonucleoprotein complex subunit 4	1.40422		0.109903	DKC1	57.673
P09093	Chymotrypsin-like elastase family member 3A				CELA3A	29.488
P49773	Histidine triad nucleotide-binding protein 1	1.40844		0.572435	HINT1	13.802
P80303	Nucleobindin-2	1.44733		0.0400565	NUCB2	50.195
P11226	Mannose-binding protein C	0.794		0.132377	MBL2	26.143
Q92954	Proteoglycan 4	0.880444		0.473567	PRG4	151.08
Q13098	COP9 signalosome complex subunit 1	1.72333		0.11632	GPS1	55.536
Q0VD83	Apolipoprotein B receptor	1.65056		0.112803	APOBR	114.87
P26572	Alpha-1,3-mannosyl-glycoprotein 2-beta-N-acetylglucosaminyltransferase	1.76622		0.0559248	MGAT1	50.878
P01344	Insulin-like growth factor II	0.716222		0.336944	IGF2	20.14
P02787	Serotransferrin	0.880667		0.290211	TF	77.063
P35858	Insulin-like growth factor-binding protein complex acid labile subunit	0.813222		0.290532	IGFALS	66.034
Q8TEU8	WAP, Kazal, immunoglobulin, Kunitz and NTR domain-containing protein 2				WFIKKN2	63.941
Q12805	EGF-containing fibulin-like extracellular matrix protein 1	1.04078		0.792503	EFEMP1	54.64
P23284	Peptidyl-prolyl cis-trans isomerase B	1.15683		0.285037	PPIB	23.742
P10586	Receptor-type tyrosine-protein phosphatase F	1.25111		0.176032	PTPRF	212.88
Q00266	S-adenosylmethionine synthase isoform type-1	4.67956		0.269272	MAT1A	43.647
O14818	Proteasome subunit alpha type-7	2.116		0.0873315	PSMA7	27.887
Q8NC51	Plasminogen activator inhibitor 1 RNA-binding protein	1.389		0.265255	SERBP1	44.965
P10321	HLA class I histocompatibility antigen, Cw-7 alpha chain	1.24211		0.0594074	HLA-C	40.648
P04433	Ig kappa chain V-III region VG	1.29467		0.012851	Ig kappa chain V-III region VG (Fragment)	12.575
Q9UBX5	Fibulin-5	0.935		0.375983	FBLN5	50.18
Q14314	Fibroleukin	1.10378		0.263419	FGL2	50.228
P29692	Elongation factor 1-delta	4.305		0.193341	EEF1D	31.121
P13716	Delta-aminolevulinic acid dehydratase	1.45344		0.197919	ALAD	36.294
P52209	6-phosphogluconate dehydrogenase, decarboxylating	6.93444		0.229252	PGD	53.139
P22792	Carboxypeptidase N subunit 2	0.778778		0.183403	CPN2	60.556
O43242	26S proteasome non-ATPase regulatory subunit 3	2.2725		0.21135	PSMD3	60.977
Q0ZGT2	Nexilin				NEXN	80.657
Q9C0H9	SRC kinase signaling inhibitor 1	0.693		0.0928308	SRCIN1	112.45
P35228	Nitric oxide synthase, inducible	0.468833		0.277616	NOS2	131.12
Q03591	Complement factor H-related protein 1	0.828667		0.0108355	CFHR1	37.65
P46781	40S ribosomal protein S9				RPS9	22.591
P01625	Ig kappa chain V-IV region Len	1.21656		0.0217157	Ig kappa chain V-IV region Len	12.64
O95965	Integrin beta-like protein 1	0.787333		0.248211	ITGBL1	53.921
O95810	Serum deprivation-response protein				SDPR	47.173
P05387	60S acidic ribosomal protein P2	4.11189		0.133351	RPLP2	11.665
P02679	Fibrinogen gamma chain	1.41433		0.0880949	FGG	51.511
P05556	Integrin beta-1				ITGB1	88.414
P00709	Alpha-lactalbumin	0.856		0.555994	LALBA	16.225
Q9P2E9	Ribosome-binding protein 1	2.89133		0.192353	RRBP1	152.47
Q9UHG2	ProSAAS	0.915333		0.0513127	PCSK1N	27.372
Q96AE4	Far upstream element-binding protein 1	2.6815		0.183697	FUBP1	67.56
P52788	Spermine synthase				SMS	41.268
O95954	Formimidoyltransferase-cyclodeaminase				FTCD	58.926
P49721	Proteasome subunit beta type-2	2.31133		0.104492	PSMB2	22.836
P01861	Ig gamma-4 chain C region	1.29967		0.0638506	IGHG4	35.94
P01707	Ig lambda chain V-II region TRO	0.674556		0.249427	Ig lambda chain V-II region TRO	11.561
P31948	Stress-induced-phosphoprotein 1	1.38133		0.531499	STIP1	62.639
Q03252	Lamin-B2	2.58717		0.107992	LMNB2	67.688
P19971	Thymidine phosphorylase	2.772		0.292122	TYMP	49.955
P01624	Ig kappa chain V-III region POM				Ig kappa chain V-III region POM	11.922
P47756	F-actin-capping protein subunit beta	2.30344		0.186145	CAPZB	31.35
P09496	Clathrin light chain A	1.40867		0.340029	CLTA	27.076
Q99592	Zinc finger and BTB domain-containing protein 18	0.736		0.212259	ZBTB18	58.354
Q13523	Serine/threonine-protein kinase PRP4 homolog	0.921		0.636844	PRPF4B	116.99
Q15233	Non-POU domain-containing octamer-binding protein	1.769		0.138717	NONO	54.231
P03951	Coagulation factor XI	1.01267		0.974509	F11	70.108
P37840	Alpha-synuclein	0.800778		0.112515	SNCA	14.46
P09486	SPARC	0.663111		0.064885	SPARC	34.632
P12724	Eosinophil cationic protein	0.822556		0.494229	RNASE3	18.385
P11717	Cation-independent mannose-6-phosphate receptor	1.29733		0.276284	IGF2R	274.37
O00587	Beta-1,3-N-acetylglucosaminyltransferase manic fringe				MFNG	36.202
P14555	Phospholipase A2, membrane associated	9.111		0.0838425	PLA2G2A	16.083
Q13617	Cullin-2	2.39317		0.30111	CUL2	86.982
P49368	T-complex protein 1 subunit gamma	1.547		0.278664	CCT3	60.533
Q6UY14	ADAMTS-like protein 4	1.12633		0.168577	ADAMTSL4	116.54
O75015	Low affinity immunoglobulin gamma Fc region receptor III-B				FCGR3B	26.216
P09601	Heme oxygenase 1				HMOX1	32.818
P08311	Cathepsin G	0.731667		0.0791769	CTSG	28.837
Q9UBQ7	Glyoxylate reductase/hydroxypyruvate reductase	3.34678		0.257516	GRHPR	35.668
Q9UM47	Neurogenic locus notch homolog protein 3	1.22678		0.31941	NOTCH3	243.63
Q9H0J4	Glutamine-rich protein 2	1.146		0.844664	QRICH2	180.82
O95295	SNARE-associated protein Snapin				SNAPIN	14.874
Q504T8	Midnolin	1.09067		0.640728	MIDN	49.212
P80108	Phosphatidylinositol-glycan-specific phospholipase D	0.930111		0.24465	GPLD1	92.335
P04196	Histidine-rich glycoprotein	0.583222		0.0730331	HRG	59.578
Q14032	Bile acid-CoA:amino acid N-acyltransferase	3.015		0.148002	BAAT	46.299
Q9NPG4	Protocadherin-12	1.15967		0.209773	PCDH12	128.99
P26038	Moesin	2.44189		0.192882	MSN	67.819
Q9NRD1	F-box only protein 6				FBXO6	33.932
A2RUR9	Coiled-coil domain-containing protein 144A	2.38267		0.277919	CCDC144A	165.12
Q8NFP9	Neurobeachin	2.18667		0.177926	NBEA	327.82
Q01844	RNA-binding protein EWS	1.92667		0.188312	EWSR1	68.477
Q02985	Complement factor H-related protein 3	1.19189		0.770344	CFHR3	37.323
Q6P988	Protein notum homolog	0.716667		0.00575174	NOTUM	55.699
Q96QK1	Vacuolar protein sorting-associated protein 35	2.493		0.249878	VPS35	91.706
P05062	Fructose-bisphosphate aldolase B	2.76556		0.153417	ALDOB	39.473
Q13409	Cytoplasmic dynein 1 intermediate chain 2				DYNC1I2	71.456
P01623	Ig kappa chain V-III region WOL	1.19333		0.190328	Ig kappa chain V-III region WOL	11.746
P17066	Heat shock 70 kDa protein 6	1.66833		0.119071	HSPA6	71.027
Q14112	Nidogen-2	0.854333		0.315205	NID2	151.25
Q9Y4E8	Ubiquitin carboxyl-terminal hydrolase 15				USP15	112.42
P10619	Lysosomal protective protein	0.926833		0.66857	CTSA	54.465
Q16627	C-C motif chemokine 14	1.16333		0.475298	CCL14	10.678
P55774	C-C motif chemokine 18	1.50444		0.0663981	CCL18	9.8487
P13489	Ribonuclease inhibitor	2.37278		0.516649	RNH1	49.973
Q9H9Q2	COP9 signalosome complex subunit 7b	2.03356		0.225428	COPS7B	29.622
Q53GS7	Nucleoporin GLE1	0.868333		0.495399	GLE1	79.835
P00167	Cytochrome b5	2.37667		0.0970805	CYB5A	15.33
O15145	Actin-related protein 2/3 complex subunit 3				ARPC3	20.546
O43157	Plexin-B1				PLXNB1	232.3
P02741	C-reactive protein	3.556		0.160406	CRP	25.038
P10646	Tissue factor pathway inhibitor	1.07183		0.0330733	TFPI	35.015
P52790	Hexokinase-3	3.31078		0.122227	HK3	99.024
Q16831	Uridine phosphorylase 1				UPP1	33.934
Q86X29	Lipolysis-stimulated lipoprotein receptor	1.09656		0.54069	LSR	71.438
Q99972	Myocilin	1.56667		0.206456	MYOC	56.971
P54803	Galactocerebrosidase	1.18611		0.339156	GALC	77.032
P14618	Pyruvate kinase PKM	3.39022		0.282261	PKM	57.936
Q66K14	TBC1 domain family member 9B	0.863833		0.375002	TBC1D9B	140.52
P10599	Thioredoxin	1.35756		0.633743	TXN	11.737
Q9UNZ2	NSFL1 cofactor p47	1.29467		0.148589	NSFL1C	40.572
P08572	Collagen alpha-2(IV) chain	1.18633		0.0433008	COL4A2	167.55
Q96A32	Myosin regulatory light chain 2, skeletal muscle isoform	1.78533		0.139082	MYLPF	19.014
Q8TER0	Sushi, nidogen and EGF-like domain-containing protein 1	1.19467		0.00959068	SNED1	152.2
Q13361	Microfibrillar-associated protein 5	0.621		0.0731482	MFAP5	19.611
Q9NY15	Stabilin-1	1.40278		0.0250128	STAB1	275.48
P22352	Glutathione peroxidase 3	0.767333		0.307189	GPX3	25.552
O15355	Protein phosphatase 1G	2.02033		0.178368	PPM1G	59.271
O60568	Procollagen-lysine,2-oxoglutarate 5-dioxygenase 3				PLOD3	84.784
O95841	Angiopoietin-related protein 1				ANGPTL1	56.719
P48544	G protein-activated inward rectifier potassium channel 4	0.922		0.696501	KCNJ5	47.667
P50502	Hsc70-interacting protein	2.20333		0.399592	ST13	41.331
P80748	Ig lambda chain V-III region LOI	1.25589		0.340352	Ig lambda chain V-III region LOI	11.935
Q70IA6	MOB kinase activator 2	0.651833		0.0645007	MOB2	26.926
Q9H8L6	Multimerin-2	1.16956		0.391782	MMRN2	104.41
Q9NR12	PDZ and LIM domain protein 7				PDLIM7	49.844
P02647	Apolipoprotein A-I	0.821		0.126803	APOA1	30.777
P61604	10 kDa heat shock protein, mitochondrial				HSPE1	10.932
P06681	Complement C2	1.06289		0.157636	C2	83.267
P04424	Argininosuccinate lyase	2.22189		0.172497	ASL	51.657
Q13214	Semaphorin-3B	0.983833		0.795402	SEMA3B	83.121
P28066	Proteasome subunit alpha type-5	2.42867		0.0702231	PSMA5	26.411
Q9Y265	RuvB-like 1				RUVBL1	50.227
P01817	Ig heavy chain V-II region MCE	1.91333		0.544872	Ig heavy chain V-II region MCE	13.673
Q16401	26S proteasome non-ATPase regulatory subunit 5	1.80667		0.281764	PSMD5	56.195
Q9BXN1	Asporin	0.721		0.0230137	ASPN	43.417
P11142	Heat shock cognate 71 kDa protein	2.57956		0.122994	HSPA8	70.897
P53004	Biliverdin reductase A				BLVRA	33.428
P08319	Alcohol dehydrogenase 4	3.13556		0.235848	ADH4	40.221
Q86X40	Leucine-rich repeat-containing protein 28	0.850333		0.253305	LRRC28	41.912
Q9NZD4	Alpha-hemoglobin-stabilizing protein	1.71667		0.156501	AHSP	11.84
P01766	Ig heavy chain V-III region BRO	0.958111		0.764753	Ig heavy chain V-III region BRO	13.227
P03950	Angiogenin	0.670778		0.32953	ANG	16.55
Q9Y315	Putative deoxyribose-phosphate aldolase				DERA	35.23
P05534	HLA class I histocompatibility antigen, A-24 alpha chain	0.667444		0.421236	HLA-A	40.688
P11216	Glycogen phosphorylase, brain form	2.33867		0.282202	PYGB	96.695
Q9UNA0	A disintegrin and metalloproteinase with thrombospondin motifs 5	0.983667		0.850981	ADAMTS5	101.72
P04179	Superoxide dismutase [Mn], mitochondrial				SOD2	24.722
Q9BWP8	Collectin-11	0.931111		0.237329	COLEC11	28.665
Q9UBP4	Dickkopf-related protein 3	1.58533		0.258513	DKK3	38.39
O75882	Attractin				ATRN	158.54
O43707	Alpha-actinin-4	2.37317		0.272092	ACTN4	104.85
P07357	Complement component C8 alpha chain	0.954111		0.50501	C8A	65.163
Q01813	ATP-dependent 6-phosphofructokinase, platelet type	1.177		0.907267	PFKP	85.595
P17936	Insulin-like growth factor-binding protein 3	0.965556		0.28055	IGFBP3	31.674
P28482	Mitogen-activated protein kinase 1	2.06978		0.225316	MAPK1	41.389
P06703	Protein S100-A6	1.46744		0.28318	S100A6	10.18
P27348	14-3-3 protein theta	2.76256		0.251965	YWHAQ	27.764
Q9NQ89	Uncharacterized protein C12orf4	0.937333		0.71936	C12orf4	63.8
Q16270	Insulin-like growth factor-binding protein 7	1.103		0.686671	IGFBP7	29.13
Q9BXR6	Complement factor H-related protein 5	0.798111		0.32356	CFHR5	64.419
P22314	Ubiquitin-like modifier-activating enzyme 1	3.05589		0.155569	UBA1	117.85
P29622	Kallistatin	0.668111		0.0355624	SERPINA4	48.541
P78563	Double-stranded RNA-specific editase 1	2.27267		0.195426	ADARB1	80.762
P05976	Myosin light chain 1/3, skeletal muscle isoform	2.08689		0.251332	MYL1	21.145
Q86XP3	ATP-dependent RNA helicase DDX42				DDX42	102.97
P35442	Thrombospondin-2	3.85844		0.114154	THBS2	129.99
P01705	Ig lambda chain V-II region NEI	1.45156		0.945449	Ig lambda chain V-II region NEI	11.591
Q9UBX1	Cathepsin F	1.02344		0.716497	CTSF	53.365
P05160	Coagulation factor XIII B chain	0.716444		0.0308217	F13B	75.51
P05543	Thyroxine-binding globulin	0.748		0.502228	SERPINA7	46.324
P02766	Transthyretin	0.929222		0.64231	TTR	15.887
P10915	Hyaluronan and proteoglycan link protein 1	3.191		0.0744068	HAPLN1	40.165
Q15848	Adiponectin	1.26756		0.0926819	ADIPOQ	26.413
P51858	Hepatoma-derived growth factor	4.09067		0.144245	HDGF	26.788
P06331	Ig heavy chain V-II region ARH-77	1.00967		0.839466	Ig heavy chain V-II region ARH-77	16.228
P00751	Complement factor B	0.817222		0.240016	CFB	85.532
P58166	Inhibin beta E chain	1.69044		0.483226	INHBE	38.561
Q9H4M9	EH domain-containing protein 1	1.20967		0.415905	EHD1	60.626
P12259	Coagulation factor V	0.735444		0.217652	F5	251.7
Q9H6J7	UPF0705 protein C11orf49	2.36967		0.0686092	C11orf49	37.353
P62158	Calmodulin	3.39911		0.524553	CALM1	16.837
P20700	Lamin-B1	3.91589		0.130947	LMNB1	66.408
P30153	Serine/threonine-protein phosphatase 2A 65 kDa regulatory subunit A alpha isoform				PPP2R1A	65.308
Q6XQN6	Nicotinate phosphoribosyltransferase				NAPRT	57.578
P17693	HLA class I histocompatibility antigen, alpha chain G	1.39117		0.333554	HLA-G	38.224
P19021	Peptidyl-glycine alpha-amidating monooxygenase	1.17644		0.197805	PAM	108.33
Q6WN34	Chordin-like protein 2				CHRDL2	47.494
O00233	26S proteasome non-ATPase regulatory subunit 9	1.188		0.629427	PSMD9	24.682
O76076	WNT1-inducible-signaling pathway protein 2	1.085		0.287757	WISP2	26.825
P51693	Amyloid-like protein 1	1.11244		0.398417	APLP1	72.176
Q9BUN1	Protein MENT	0.666667		0.186448	MENT	36.769
Q02045	Myosin light chain 5	1.28611		0.90967	MYL5	19.534
P05091	Aldehyde dehydrogenase, mitochondrial	4.68533		0.209379	ALDH2	56.381
P49321	Nuclear autoantigenic sperm protein	3.0685		0.210471	NASP	85.237
P01877	Ig alpha-2 chain C region	1.10489		0.353351	IGHA2	36.526
P06727	Apolipoprotein A-IV	0.807		0.00323579	APOA4	45.398
P67936	Tropomyosin alpha-4 chain	0.817444		0.519918	TPM4	28.521
Q5VT97	Rho GTPase-activating protein SYDE2	1.84767		0.926289	SYDE2	133.23
P51452	Dual specificity protein phosphatase 3	0.578		0.281579	DUSP3	20.478
Q16822	Phosphoenolpyruvate carboxykinase [GTP], mitochondrial	5.04017		0.194795	PCK2	70.729
P01612	Ig kappa chain V-I region Mev	1.63478		0.193684	Ig kappa chain V-I region Mev	11.87
P29122	Proprotein convertase subtilisin/kexin type 6	0.912556		0.46149	PCSK6	106.42
O43488	Aflatoxin B1 aldehyde reductase member 2	2.67533		0.312882	AKR7A2	39.589
P62826	GTP-binding nuclear protein Ran	1.02011		0.883862	RAN	24.423
P01892	HLA class I histocompatibility antigen, A-2 alpha chain				HLA-A	40.921
Q495W5	Alpha-(1,3)-fucosyltransferase 11	0.738333		0.292585	FUT11	55.815
Q9Y646	Carboxypeptidase Q	1.03533		0.836796	CPQ	51.887
P62333	26S protease regulatory subunit 10B				PSMC6	44.172
Q9NPH3	Interleukin-1 receptor accessory protein	1.291		0.260917	IL1RAP	65.418
P31946	14-3-3 protein beta/alpha	2.84933		0.264153	YWHAB	28.082
P26927	Hepatocyte growth factor-like protein	0.962222		0.766359	MST1	80.319
P30566	Adenylosuccinate lyase	1.61267		0.375464	ADSL	54.889
P61769	Beta-2-microglobulin	1.046		0.864543	B2M	13.714
Q9Y2Y4	Zinc finger and BTB domain-containing protein 32	1.31133		0.166831	ZBTB32	52.962
P60842	Eukaryotic initiation factor 4A-I	1.24933		0.135539	EIF4A1	46.153
Q9NTG7	NAD-dependent protein deacetylase sirtuin-3, mitochondrial	0.5165		0.317768	SIRT3	43.573
P00492	Hypoxanthine-guanine phosphoribosyltransferase				HPRT1	24.579
P30039	Phenazine biosynthesis-like domain-containing protein				PBLD	31.785
P06858	Lipoprotein lipase	0.87		0.439312	LPL	53.162
P24387	Corticotropin-releasing factor-binding protein	0.758444		0.02549	CRHBP	36.144
Q16576	Histone-binding protein RBBP7	2.90511		0.140689	RBBP7	47.82
O95498	Vascular non-inflammatory molecule 2				VNN2	58.502
P02794	Ferritin heavy chain	5.629		0.12793	FTH1	21.225
O43464	Serine protease HTRA2, mitochondrial	2.07533		0.251231	HTRA2	48.84
P61981	14-3-3 protein gamma	3.816		0.188573	YWHAG	28.302
Q9BZH6	WD repeat-containing protein 11	2.40933		0.258254	WDR11	136.68
Q9BTY2	Plasma alpha-L-fucosidase				FUCA2	54.066
P25786	Proteasome subunit alpha type-1	2.93467		0.0621968	PSMA1	29.555
P15291	Beta-1,4-galactosyltransferase 1				B4GALT1	43.92
Q13162	Peroxiredoxin-4	2.58444		0.142934	PRDX4	30.54
Q14697	Neutral alpha-glucosidase AB	2.12167		0.268063	GANAB	106.87
P10316	HLA class I histocompatibility antigen, A-69 alpha chain				HLA-A	40.976
P08294	Extracellular superoxide dismutase [Cu-Zn]	1.34467		0.000988809	SOD3	25.851
P12111	Collagen alpha-3(VI) chain	1.38689		0.0106016	COL6A3	343.67
P07437	Tubulin beta chain	2.14867		0.211634	TUBB	49.67
O94985	Calsyntenin-1	1.25333		0.115179	CLSTN1	109.79
Q16610	Extracellular matrix protein 1	0.544889		0.118117	ECM1	60.673
Q96NZ9	Proline-rich acidic protein 1	1.19844		0.29491	PRAP1	17.207
P01772	Ig heavy chain V-III region KOL	1.01789		0.920769	Ig heavy chain V-III region KOL	13.718
P02747	Complement C1q subcomponent subunit C	1.70722		0.153584	C1QC	25.773
P48382	DNA-binding protein RFX5	10.3697		0.190898	RFX5	65.322
P30520	Adenylosuccinate synthetase isozyme 2	6.19833		0.202988	ADSS	50.097
Q9HAV0	Guanine nucleotide-binding protein subunit beta-4	1.69983		0.124068	GNB4	37.567
Q9Y230	RuvB-like 2				RUVBL2	51.156
Q12893	Transmembrane protein 115				TMEM115	38.197
P17844	Probable ATP-dependent RNA helicase DDX5	1.40067		0.2259	DDX5	69.147
Q8NET6	Carbohydrate sulfotransferase 13				CHST13	38.919
A8MVU1	Putative neutrophil cytosol factor 1C	2.1515		0.128581	NCF1C	41.85
P26583	High mobility group protein B2	1.69556		0.125646	HMGB2	24.033
P04075	Fructose-bisphosphate aldolase A	2.768		0.175589	ALDOA	39.42
Q6ZSZ6	Teashirt homolog 1	0.697333		0.0774211	TSHZ1	117.91
P49913	Cathelicidin antimicrobial peptide	0.928889		0.53238	CAMP	19.301
P67809	Nuclease-sensitive element-binding protein 1	1.48133		0.0355419	YBX1	35.924
P06737	Glycogen phosphorylase, liver form	2.64122		0.132948	PYGL	97.147
O15143	Actin-related protein 2/3 complex subunit 1B	2.363		0.146103	ARPC1B	40.949
P62820	Ras-related protein Rab-1A	1.205		0.842343	RAB1A	22.677
Q8N3K9	Cardiomyopathy-associated protein 5				CMYA5	449.21
P23528	Cofilin-1	1.12189		0.817055	CFL1	18.502
P04207	Ig kappa chain V-III region CLL	1.08633		0.484341	Ig kappa chain V-III region CLL	14.275
P62277	40S ribosomal protein S13	1.19967		0.354264	RPS13	17.222
P02654	Apolipoprotein C-I	0.936889		0.53808	APOC1	9.3318
P00568	Adenylate kinase isoenzyme 1	0.830167		0.545013	AK1	21.635
O43866	CD5 antigen-like	0.784333		0.413419	CD5L	38.087
P84085	ADP-ribosylation factor 5	0.820167		0.545866	ARF5	20.529
Q7Z7H5	Transmembrane emp24 domain-containing protein 4	1.87133		0.0720678	TMED4	25.943
P01601	Ig kappa chain V-I region HK101	1.28467		0.013904	IGKV1D-16	12.73
P62191	26S protease regulatory subunit 4	1.61833		0.427669	PSMC1	49.184
Q16851	UTP--glucose-1-phosphate uridylyltransferase	2.84978		0.0971736	UGP2	56.94
Q15166	Serum paraoxonase/lactonase 3	0.792667		0.29269	PON3	39.607
P45974	Ubiquitin carboxyl-terminal hydrolase 5	1.22544		0.454106	USP5	95.785
P02655	Apolipoprotein C-II	1.43622		0.133716	APOC2	11.284
P25311	Zinc-alpha-2-glycoprotein	0.928667		0.578287	AZGP1	34.258
P13746	HLA class I histocompatibility antigen, A-11 alpha chain	1.243		0.72973	HLA-A	40.936
P25815	Protein S100-P	2.18778		0.154778	S100P	10.4
Q8N3D4	EH domain-binding protein 1-like protein 1				EHBP1L1	161.85
P07327	Alcohol dehydrogenase 1A	1.89422		0.290734	ADH1A	39.858
Q9UKK9	ADP-sugar pyrophosphatase				NUDT5	24.327
Q9UL46	Proteasome activator complex subunit 2	1.69367		0.379013	PSME2	27.401
Q92597	Protein NDRG1	2.80767		0.286875	NDRG1	42.835
P18428	Lipopolysaccharide-binding protein	1.33233		0.553216	LBP	53.383
P34932	Heat shock 70 kDa protein 4	3.93467		0.225421	HSPA4	94.33
Q6UX71	Plexin domain-containing protein 2				PLXDC2	59.582
Q9UJY4	ADP-ribosylation factor-binding protein GGA2	0.540667		0.340929	GGA2	67.15
P80217	Interferon-induced 35 kDa protein	2.401		0.270006	IFI35	31.546
Q7L591	Docking protein 3				DOK3	53.288
P35998	26S protease regulatory subunit 7	1.573		0.277969	PSMC2	48.633
P0CG05	Ig lambda-2 chain C regions	1.55222		0.328853	IGLC2	11.293
Q13510	Acid ceramidase	0.838667		0.549345	ASAH1	44.659
Q92994	Transcription factor IIIB 90 kDa subunit	0.974667		0.797041	BRF1	73.839
P07237	Protein disulfide-isomerase	3.35311		0.287133	P4HB	57.116
P61106	Ras-related protein Rab-14	1.18167		0.748781	RAB14	23.897
P01715	Ig lambda chain V-IV region Bau	1.02122		0.84696	Ig lambda chain V-IV region Bau	11.305
P01009	Alpha-1-antitrypsin	1.27089		0.0690793	SERPINA1	46.736
O00548	Delta-like protein 1	2.13233		0.350131	DLL1	78.055
Q9H0U4	Ras-related protein Rab-1B	0.665667		0.337147	RAB1B	22.171
Q9NQ79	Cartilage acidic protein 1	0.919889		0.456559	CRTAC1	71.42
P08253	72 kDa type IV collagenase	1.071		0.843823	MMP2	73.881
P07195	L-lactate dehydrogenase B chain	2.348		0.303014	LDHB	36.638
P12814	Alpha-actinin-1	1.17256		0.886984	ACTN1	103.06
P07307	Asialoglycoprotein receptor 2	1.23222		0.921189	ASGR2	35.092
Q05707	Collagen alpha-1(XIV) chain	2.81178		0.117734	COL14A1	193.51
P54687	Branched-chain-amino-acid aminotransferase, cytosolic	5.46917		0.237063	BCAT1	42.966
P01763	Ig heavy chain V-III region WEA				Ig heavy chain V-III region WEA	12.141
Q15691	Microtubule-associated protein RP/EB family member 1	1.0635		0.764943	MAPRE1	29.999
P24593	Insulin-like growth factor-binding protein 5	0.738		0.125247	IGFBP5	30.57
P09622	Dihydrolipoyl dehydrogenase, mitochondrial	2.99867		0.223795	DLD	54.177
Q9UJA5	tRNA (adenine(58)-N(1))-methyltransferase non-catalytic subunit TRM6	0.688667		0.00588437	TRMT6	55.799
Q1KMD3	Heterogeneous nuclear ribonucleoprotein U-like protein 2				HNRNPUL2	85.104
P23526	Adenosylhomocysteinase	2.965		0.27085	AHCY	47.716
P16403	Histone H1.2	1.45011		0.389603	HIST1H1C	21.364
P20160	Azurocidin	1.31389		0.497567	AZU1	26.885
P80511	Protein S100-A12	1.336		0.753446	S100A12	10.575
O00182	Galectin-9	1.248		0.124783	LGALS9	39.518
P30050	60S ribosomal protein L12	3.0065		0.209963	RPL12	17.818
Q15904	V-type proton ATPase subunit S1	1.32133		0.407564	ATP6AP1	52.025
P43490	Nicotinamide phosphoribosyltransferase	2.34044		0.136128	NAMPT	55.52
Q01415	N-acetylgalactosamine kinase				GALK2	50.378
P25774	Cathepsin S	2.76667		0.0588171	CTSS	37.495
Q6UXI9	Nephronectin	0.965333		0.671052	NPNT	61.906
P38646	Stress-70 protein, mitochondrial	5.51267		0.149046	HSPA9	73.68
P15924	Desmoplakin	0.955333		0.694936	DSP	331.77
P81172	Hepcidin	1.41144		0.0092524	HAMP	9.4081
P68366	Tubulin alpha-4A chain	0.930333		0.693244	TUBA4A	49.924
Q9H2X0	Chordin	1.39078		0.21436	CHRD	102.03
Q8TD16	Protein bicaudal D homolog 2				BICD2	93.532
O60234	Glia maturation factor gamma	1.25633		0.970308	GMFG	16.801
Q9BU40	Chordin-like protein 1	0.979667		0.825922	CHRDL1	51.167
P06318	Ig lambda chain V-VI region WLT				Ig lambda chain V-VI region WLT	11.966
P08567	Pleckstrin	0.640333		0.355881	PLEK	40.124
P35637	RNA-binding protein FUS				FUS	53.425
Q6UXH0	Betatrophin	1.15022		0.301599	C19orf80	22.105
Q15293	Reticulocalbin-1	1.04922		0.803075	RCN1	38.89
P01743	Ig heavy chain V-I region HG3	1.23544		0.5427	Ig heavy chain V-I region HG3	12.946
Q15555	Microtubule-associated protein RP/EB family member 2	0.513778		0.215702	MAPRE2	37.031
Q9HDC9	Adipocyte plasma membrane-associated protein	1.25389		0.342392	APMAP	46.48
Q6UVK1	Chondroitin sulfate proteoglycan 4	1.52133		0.133321	CSPG4	250.53
P20742	Pregnancy zone protein	2.23189		0.490259	PZP	163.86
P51665	26S proteasome non-ATPase regulatory subunit 7				PSMD7	37.025
P01779	Ig heavy chain V-III region TUR	1.20683		0.952738	Ig heavy chain V-III region TUR	12.188
P23246	Splicing factor, proline- and glutamine-rich	2.297		0.117563	SFPQ	76.149
P25685	DnaJ homolog subfamily B member 1	1.573		0.339006	DNAJB1	38.044
Q9GZM7	Tubulointerstitial nephritis antigen-like	1.481		0.080331	TINAGL1	52.387
Q9GZZ9	Ubiquitin-like modifier-activating enzyme 5				UBA5	44.863
O15031	Plexin-B2	1.72933		0.130115	PLXNB2	205.12
Q9Y6B6	GTP-binding protein SAR1b	0.848		0.317902	SAR1B	22.41
P24752	Acetyl-CoA acetyltransferase, mitochondrial	7.09022		0.204047	ACAT1	45.199
P22061	Protein-L-isoaspartate(D-aspartate) O-methyltransferase	0.943111		0.729584	PCMT1	24.636
Q9BQE3	Tubulin alpha-1C chain	2.15644		0.228758	TUBA1C	49.895
P01860	Ig gamma-3 chain C region	1.14744		0.644888	IGHG3	41.287
P06753	Tropomyosin alpha-3 chain	0.954		0.734144	TPM3	32.95
P02810	Salivary acidic proline-rich phosphoprotein 1/2	1.05067		0.89604	PRH1	17.016
Q8NF91	Nesprin-1				SYNE1	1011.1
Q15485	Ficolin-2	0.835778		0.398289	FCN2	34.001
Q7Z7G1	Cytokine-dependent hematopoietic cell linker	1.622		0.976747	CLNK	49.553
Q15389	Angiopoietin-1	0.711667		0.0141878	ANGPT1	57.512
Q6Q788	Apolipoprotein A-V	0.743556		0.0372227	APOA5	41.212
P24592	Insulin-like growth factor-binding protein 6	1.26422		0.337478	IGFBP6	25.322
P60985	Keratinocyte differentiation-associated protein				KRTDAP	11.05
P15153	Ras-related C3 botulinum toxin substrate 2	1.87989		0.120734	RAC2	21.429
Q00796	Sorbitol dehydrogenase	3.592		0.237127	SORD	38.324
Q92820	Gamma-glutamyl hydrolase				GGH	35.964
P35590	Tyrosine-protein kinase receptor Tie-1	1.44467		0.16241	TIE1	125.09
P07686	Beta-hexosaminidase subunit beta	2.30067		0.131693	HEXB	63.111
P09529	Inhibin beta B chain				INHBB	45.121
P08238	Heat shock protein HSP 90-beta	3.766		0.180724	HSP90AB1	83.263
Q5TDH0	Protein DDI1 homolog 2	1.01078		0.962672	DDI2	44.522
Q32MZ4	Leucine-rich repeat flightless-interacting protein 1	1.63917		0.151593	LRRFIP1	89.252
P07203	Glutathione peroxidase 1	1.34217		0.730337	GPX1	22.088
P63267	Actin, gamma-enteric smooth muscle	3.28989		0.223309	ACTG2	41.876
P50053	Ketohexokinase	1.36733		0.156999	KHK	32.523
Q5VTE0	Putative elongation factor 1-alpha-like 3	2.10333		0.156987	EEF1A1P5	50.184
O43747	AP-1 complex subunit gamma-1	2.226		0.095918	AP1G1	91.35
Q06323	Proteasome activator complex subunit 1	2.72233		0.21918	PSME1	28.723
Q8NDA2	Hemicentin-2				HMCN2	542.49
P02775	Platelet basic protein	0.650778		0.0941671	PPBP	13.894
P30041	Peroxiredoxin-6	2.246		0.479711	PRDX6	25.035
O60844	Zymogen granule membrane protein 16				ZG16	18.146
P63104	14-3-3 protein zeta/delta	4.14033		0.215021	YWHAZ	27.745
A6NH11	Glycolipid transfer protein domain-containing protein 2				GLTPD2	31.641
Q99798	Aconitate hydratase, mitochondrial	1.60011		0.156778	ACO2	85.424
P19338	Nucleolin	3.88767		0.189617	NCL	76.613
P20618	Proteasome subunit beta type-1	1.86167		0.184492	PSMB1	26.489
P43487	Ran-specific GTPase-activating protein	1.231		0.807951	RANBP1	23.31
P02745	Complement C1q subcomponent subunit A	1.72256		0.0836206	C1QA	26.016
Q8IZA0	Dyslexia-associated protein KIAA0319-like protein	1.12617		0.743334	KIAA0319L	115.66
P02671	Fibrinogen alpha chain	1.01044		0.897375	FGA	94.972
P61158	Actin-related protein 3	2.72067		0.300078	ACTR3	47.371
Q92734	Protein TFG	2.44117		0.123992	TFG	43.447
P60953	Cell division control protein 42 homolog	2.208		0.310299	CDC42	21.258
P46940	Ras GTPase-activating-like protein IQGAP1	3.54478		0.18195	IQGAP1	189.25
P20062	Transcobalamin-2	1.55322		0.316789	TCN2	47.534
P37837	Transaldolase	2.29856		0.124235	TALDO1	37.54
P25789	Proteasome subunit alpha type-4	2.21911		0.0685255	PSMA4	29.483
Q9HD89	Resistin				RETN	11.419
Q8N6C8	Leukocyte immunoglobulin-like receptor subfamily A member 3				LILRA3	47.471
P25788	Proteasome subunit alpha type-3	2.20844		0.0792053	PSMA3	28.433
P14625	Endoplasmin	2.44289		0.220588	HSP90B1	92.468
Q12906	Interleukin enhancer-binding factor 3	2.70167		0.0799202	ILF3	95.337
Q96DN2	von Willebrand factor C and EGF domain-containing protein	1.601		0.160207	VWCE	99.914
P01598	Ig kappa chain V-I region EU	1.21367		0.730473	IGKV1-5	11.788
O94769	Extracellular matrix protein 2	1.00344		0.992726	ECM2	79.788
P61160	Actin-related protein 2	2.93267		0.296134	ACTR2	44.76
Q7LDG7	RAS guanyl-releasing protein 2	0.658667		0.322105	RASGRP2	69.248
O95154	Aflatoxin B1 aldehyde reductase member 3	2.891		0.147059	AKR7A3	37.206
P08603	Complement factor H	0.795333		0.0936087	CFH	139.09
P62937	Peptidyl-prolyl cis-trans isomerase A	1.07989		0.920688	PPIA	18.012
P61978	Heterogeneous nuclear ribonucleoprotein K	2.90133		0.29947	HNRNPK	50.976
P04278	Sex hormone-binding globulin	0.791222		0.0944561	SHBG	43.779
Q8WZA9	Immunity-related GTPase family Q protein				IRGQ	62.717
Q9BY43	Charged multivesicular body protein 4a	0.625833		0.361018	CHMP4A	25.098
P08709	Coagulation factor VII	0.995		0.903933	F7	51.593
P0C0L4	Complement C4-A	0.780333		0.162606	C4A	192.78
Q9Y2D0	Carbonic anhydrase 5B, mitochondrial	1.034		0.623136	CA5B	36.433
P04180	Phosphatidylcholine-sterol acyltransferase	0.779111		0.255856	LCAT	49.577
P01127	Platelet-derived growth factor subunit B	0.719		0.23637	PDGFB	27.283
P17931	Galectin-3	0.872889		0.312248	LGALS3	26.152
P55103	Inhibin beta C chain	0.959778		0.774199	INHBC	38.237
Q5T749	Keratinocyte proline-rich protein	1.09122		0.882168	KPRP	64.135
P31327	Carbamoyl-phosphate synthase [ammonia], mitochondrial	7.95344		0.213081	CPS1	164.94
P01602	Ig kappa chain V-I region HK102				IGKV1-5	12.781
P53990	IST1 homolog	0.850333		0.573648	IST1	39.75
O95831	Apoptosis-inducing factor 1, mitochondrial				AIFM1	66.9
P15104	Glutamine synthetase	1.80756		0.140722	GLUL	42.064
P43251	Biotinidase	0.852333		0.34235	BTD	61.132
P0C0L5	Complement C4-B	0.723		0.0879914	C4B	192.75
P28062	Proteasome subunit beta type-8	1.199		0.459357	PSMB8	30.354
P06311	Ig kappa chain V-III region IARC/BL41	1.02133		0.331957	Ig kappa chain V-III region IARC/BL41	14.07
P61019	Ras-related protein Rab-2A	1.03733		0.82563	RAB2A	23.545
P02750	Leucine-rich alpha-2-glycoprotein	2.79211		0.0644015	LRG1	38.177
Q9HBB8	Cadherin-related family member 5	1.21756		0.550061	CDHR5	88.222
Q4G0X9	Coiled-coil domain-containing protein 40	0.659111		0.223467	CCDC40	130.11
P11940	Polyadenylate-binding protein 1	2.77233		0.0809935	PABPC1	70.67
P02652	Apolipoprotein A-II	1.06233		0.582681	APOA2	11.175
Q8WXD2	Secretogranin-3	1.32183		0.0585736	SCG3	53.005
P05090	Apolipoprotein D	0.966778		0.668428	APOD	21.275
P01033	Metalloproteinase inhibitor 1	1.40944		0.539854	TIMP1	23.171
Q9BZZ2	Sialoadhesin				SIGLEC1	182.62
P58401	Neurexin-2-beta				NRXN2	70.926
P83593	Ig kappa chain V-IV region STH	0.728		0.0877614	IGKV4-1	12.06
P33151	Cadherin-5	1.47433		9.66e-06	CDH5	87.527
P48061	Stromal cell-derived factor 1	0.815444		0.150369	CXCL12	10.666
P54727	UV excision repair protein RAD23 homolog B	2.20033		0.178201	RAD23B	43.171
P01615	Ig kappa chain V-II region FR	0.948333		0.742828	Ig kappa chain V-II region FR	12.059
Q7Z591	AT-hook-containing transcription factor	1.44433		0.167219	AKNA	155.14
Q9Y490	Talin-1	1.01156		0.783634	TLN1	269.76
P01701	Ig lambda chain V-I region NEW	0.809667		0.159501	Ig lambda chain V-I region NEW	11.453
P01781	Ig heavy chain V-III region GAL	0.825111		0.495852	Ig heavy chain V-III region GAL	11.771
Q13561	Dynactin subunit 2	2.88583		0.351812	DCTN2	44.23
Q99439	Calponin-2	1.427		0.140741	CNN2	33.697
Q8NCH0	Carbohydrate sulfotransferase 14	1.69467		0.167022	CHST14	42.996
Q9UHI8	A disintegrin and metalloproteinase with thrombospondin motifs 1	3.35		0.0838946	ADAMTS1	105.36
Q96CX2	BTB/POZ domain-containing protein KCTD12	0.886			KCTD12	35.7
P13591	Neural cell adhesion molecule 1	1.17533		0.174063	NCAM1	94.573
P01702	Ig lambda chain V-I region NIG-64	1.35411		0.0511991	Ig lambda chain V-I region NIG-64	11.453
Q13201	Multimerin-1	0.707889		0.00594965	MMRN1	138.11
P01610	Ig kappa chain V-I region WEA	1.71133		0.150617	Ig kappa chain V-I region WEA	11.84
Q12980	Nitrogen permease regulator 3-like protein	2.233		0.371111	NPRL3	63.604
O14657	Torsin-1B	1.07767		0.402663	TOR1B	37.978
Q14397	Glucokinase regulatory protein	0.996667		0.792765	GCKR	68.684
P09871	Complement C1s subcomponent	1.30644		0.012714	C1S	76.684
P53396	ATP-citrate synthase	2.06433		0.19385	ACLY	120.84
P34897	Serine hydroxymethyltransferase, mitochondrial	4.90367		0.213198	SHMT2	55.992
P49720	Proteasome subunit beta type-3	2.412		0.142159	PSMB3	22.949
P35555	Fibrillin-1	1.38489		0.0114237	FBN1	312.24
O43396	Thioredoxin-like protein 1	1.05067		0.847361	TXNL1	32.251
Q6NUJ1	Proactivator polypeptide-like 1				PSAPL1	56.626
P05019	Insulin-like growth factor I	1.07867		0.779783	IGF1	21.841
P81605	Dermcidin	1.0165		0.926071	DCD	11.284
Q99880	Histone H2B type 1-L	4.044		0.233375	HIST1H2BL	13.952
P11597	Cholesteryl ester transfer protein	0.693		0.0398218	CETP	54.756
P63244	Guanine nucleotide-binding protein subunit beta-2-like 1	2.96		0.294694	GNB2L1	35.076
P08493	Matrix Gla protein	0.819111		0.431728	MGP	12.353
P21757	Macrophage scavenger receptor types I and II	2.43367		0.104448	MSR1	49.762
P11150	Hepatic triacylglycerol lipase				LIPC	55.914
Q9Y678	Coatomer subunit gamma-1	0.729333		0.289311	COPG1	97.717
Q96CN7	Isochorismatase domain-containing protein 1				ISOC1	32.236
P48426	Phosphatidylinositol 5-phosphate 4-kinase type-2 alpha	1.07167		0.458427	PIP4K2A	46.224
P68871	Hemoglobin subunit beta	4.285		0.382008	HBB	15.998
P58546	Myotrophin	1.06422		0.857891	MTPN	12.895
P00750	Tissue-type plasminogen activator	1.14978		0.728128	PLAT	62.916
Q9HA64	Ketosamine-3-kinase				FN3KRP	34.412
P02790	Hemopexin	2.09311		0.0606584	HPX	51.676
E7EU14	Protein PPP5D1	0.738333		0.0414795	PPP5D1	19.623
P31947	14-3-3 protein sigma	2.24856		0.195971	SFN	27.774
P19105	Myosin regulatory light chain 12A	0.933556		0.089031	MYL12A	19.794
P02545	Prelamin-A/C	2.89467		0.20045	LMNA	74.139
P41250	Glycine--tRNA ligase				GARS	83.165
P39900	Macrophage metalloelastase	2.499		0.164796	MMP12	54.001
P04062	Glucosylceramidase	1.38067		0.17318	GBA	59.716
P51460	Insulin-like 3	0.708667		0.0290011	INSL3	14.502
P30043	Flavin reductase (NADPH)	1.23867		0.621813	BLVRB	22.119
P78509	Reelin	1.28933		0.0561432	RELN	388.38
Q9UHG3	Prenylcysteine oxidase 1	0.752		0.258153	PCYOX1	56.639
P00738	Haptoglobin	2.23844		0.17304	HP	45.205
P78417	Glutathione S-transferase omega-1	2.20867		0.309693	GSTO1	27.566
Q5SQ64	Lymphocyte antigen 6 complex locus protein G6f	0.8805		0.578823	LY6G6F	32.464
P49454	Centromere protein F	4.368		0.347264	CENPF	367.76
P00742	Coagulation factor X	0.909333		0.28513	F10	54.731
Q6P387	Uncharacterized protein C16orf46	0.853667		0.115972	C16orf46	43.417
P21333	Filamin-A	2.20578		0.390887	FLNA	280.74
P62805	Histone H4	4.43078		0.212008	HIST1H4A	11.367
P01605	Ig kappa chain V-I region Lay				Ig kappa chain V-I region Lay	11.834
P50225	Sulfotransferase 1A1	2.14522		0.56127	SULT1A1	34.165
Q15113	Procollagen C-endopeptidase enhancer 1	0.752111		0.0195765	PCOLCE	47.972
P13671	Complement component C6	0.806333		0.0358455	C6	104.79
P08697	Alpha-2-antiplasmin	0.706333		0.114742	SERPINF2	54.565
P59666	Neutrophil defensin 3	1.02333		0.963561	DEFA3	10.245
P17813	Endoglin				ENG	70.577
Q02413	Desmoglein-1	0.919333		0.541422	DSG1	113.75
Q8IU80	Transmembrane protease serine 6	0.603		0.376658	TMPRSS6	89.999
P35579	Myosin-9	1.59067		0.190567	MYH9	226.53
A0M8Q6	Ig lambda-7 chain C region	1.10178		0.996082	IGLC7	11.303
O75095	Multiple epidermal growth factor-like domains protein 6				MEGF6	161.18
P08865	40S ribosomal protein SA	1.63633		0.180334	RPSA	32.854
Q9Y5C1	Angiopoietin-related protein 3	0.939444		0.711214	ANGPTL3	53.637
Q13247	Serine/arginine-rich splicing factor 6				SRSF6	39.586
P21695	Glycerol-3-phosphate dehydrogenase [NAD(+)], cytoplasmic	2.06117		0.163004	GPD1	37.567
Q9UNW1	Multiple inositol polyphosphate phosphatase 1	1.59		0.312668	MINPP1	55.051
P20810	Calpastatin	3.06767		0.23159	CAST	76.572
P14314	Glucosidase 2 subunit beta	2.28556		0.188502	PRKCSH	59.425
Q05193	Dynamin-1	2.138		0.280803	DNM1	97.407
P09382	Galectin-1	1.30356		0.421853	LGALS1	14.716
P36980	Complement factor H-related protein 2	0.811		0.0639529	CFHR2	30.65
P23378	Glycine dehydrogenase (decarboxylating), mitochondrial	3.24867		0.239517	GLDC	112.73
P49189	4-trimethylaminobutyraldehyde dehydrogenase	3.76233		0.219087	ALDH9A1	53.801
P42224	Signal transducer and activator of transcription 1-alpha/beta	1.76233		0.078719	STAT1	87.334
P57737	Coronin-7				CORO7	100.6
P27797	Calreticulin	3.41		0.161478	CALR	48.141
P09110	3-ketoacyl-CoA thiolase, peroxisomal	5.77711		0.207727	ACAA1	44.292
P35542	Serum amyloid A-4 protein	0.898		0.442418	SAA4	14.746
O95782	AP-2 complex subunit alpha-1				AP2A1	107.54
P00352	Retinal dehydrogenase 1	3.33511		0.330987	ALDH1A1	54.861
P04406	Glyceraldehyde-3-phosphate dehydrogenase	3.63367		0.197806	GAPDH	36.053
Q15582	Transforming growth factor-beta-induced protein ig-h3	1.008		0.964674	TGFBI	74.68
O75791	GRB2-related adapter protein 2	0.526833		0.182968	GRAP2	37.909
P45954	Short/branched chain specific acyl-CoA dehydrogenase, mitochondrial	6		0.172515	ACADSB	47.485
P23560	Brain-derived neurotrophic factor	0.686667		0.124018	BDNF	27.818
Q15084	Protein disulfide-isomerase A6	5.43411		0.304489	PDIA6	48.121
P27105	Erythrocyte band 7 integral membrane protein	1.02533		0.996463	STOM	31.73
P62906	60S ribosomal protein L10a	2.53667		0.061164	RPL10A	24.831
Q15942	Zyxin	1.43889		0.396593	ZYX	61.277
P01764	Ig heavy chain V-III region VH26	0.934111		0.712598	IGHV3-23	12.582
Q9Y240	C-type lectin domain family 11 member A	1.51478		0.129294	CLEC11A	35.694
P12110	Collagen alpha-2(VI) chain	1.26722		0.359944	COL6A2	108.58
P19652	Alpha-1-acid glycoprotein 2	1.25589		0.336758	ORM2	23.602
Q6X4W1	NMDA receptor synaptonuclear signaling and neuronal migration factor	1.487		0.00747119	NSMF	60.143
P20774	Mimecan	1.10933		0.169083	OGN	33.922
P68371	Tubulin beta-4B chain	1.77567		0.471621	TUBB4B	49.83
Q00839	Heterogeneous nuclear ribonucleoprotein U	1.422		0.624149	HNRNPU	90.583
P55056	Apolipoprotein C-IV	0.804222		0.377294	APOC4	14.553
P14543	Nidogen-1	1.42678		0.0190884	NID1	136.38
Q08211	ATP-dependent RNA helicase A	0.889		0.0504742	DHX9	140.96
P35625	Metalloproteinase inhibitor 3	0.602		0.209294	TIMP3	24.145
Q99941	Cyclic AMP-dependent transcription factor ATF-6 beta	1.495		0.0175814	ATF6B	76.708
P07900	Heat shock protein HSP 90-alpha	3.686		0.145554	HSP90AA1	84.659
P26373	60S ribosomal protein L13				RPL13	24.261
O95544	NAD kinase	3.05033		0.18714	NADK	49.228
P49419	Alpha-aminoadipic semialdehyde dehydrogenase	3.44867		0.221289	ALDH7A1	58.486
P04275	von Willebrand factor	1.05744		0.0741455	VWF	309.26
Q5JRA6	Melanoma inhibitory activity protein 3	1.199		0.0320832	MIA3	213.7
Q9NS71	Gastrokine-1	1.063		0.064144	GKN1	21.999
P13010	X-ray repair cross-complementing protein 5	5.8295		0.23839	XRCC5	82.704
Q16186	Proteasomal ubiquitin receptor ADRM1	1.624		0.198421	ADRM1	42.153
